# Supplementary material for: Understanding Human Papillomavirus Vaccination Hesitancy in Japan Using Social Media: Content Analysis
Source: J Med Internet Res. 2025 Feb 11;27:e68881. doi: 10.2196/68881 (PMC11862774; doi:10.2196/68881)
Supplement: Multimedia Appendix 3 [file jmir_v27i1e68881_app3.xlsx]

## Sheet: hpv_appendix1_tweet_ids
	author_id	created_at	id	year
0	258788622	2022-01-01 08:59:00	1477066846730067972	2022
1	2313329071	2022-01-01 08:56:00	1477066068254687232	2022
2	95770567	2022-01-01 08:20:00	1477057160375074816	2022
3	9492642	2022-01-01 08:13:00	1477055251090149379	2022
4	1282897780273319936	2022-01-01 08:10:00	1477054498384523265	2022
5	4880750479	2022-01-01 07:00:00	1477036849927491585	2022
6	78855355	2022-01-01 03:45:00	1476987919579901957	2022
7	78855355	2022-01-01 03:43:00	1476987517211918337	2022
8	1293846301390430208	2022-01-01 02:50:00	1476974114963619843	2022
9	923656454946435072	2022-01-01 02:48:00	1476973549848264704	2022
10	701565385485627392	2022-01-01 02:18:00	1476965963056939009	2022
11	1294890149461946368	2022-01-01 00:14:00	1476934822807293958	2022
12	1219929130000453632	2022-01-01 00:10:00	1476933759346032640	2022
13	1344538012718252034	2022-01-01 00:08:00	1476933214476247041	2022
14	1121001625097658368	2021-12-31 23:18:00	1476920653366579200	2021
15	9492642	2021-12-31 23:13:00	1476919367632056325	2021
16	1673407837	2021-12-31 22:30:00	1476908522478931968	2021
17	107327562	2021-12-31 22:13:00	1476904300618350595	2021
18	95770567	2021-12-31 21:53:00	1476899423867502598	2021
19	283868862	2021-12-31 21:37:00	1476895390024806401	2021
20	95415182	2021-12-31 21:27:00	1476892770967388166	2021
21	7735272	2021-12-31 21:18:00	1476890521230790661	2021
22	1393742856	2021-12-31 21:17:00	1476890179017527299	2021
23	1294890149461946368	2021-12-31 21:15:00	1476889699503734785	2021
24	1441432715836858372	2021-12-31 21:00:00	1476886011565461512	2021
25	1397212131615940608	2021-12-31 20:44:00	1476881923658350597	2021
26	105618580	2021-12-31 20:39:00	1476880676108791809	2021
27	2563402308	2021-12-31 20:36:00	1476879918651047938	2021
28	1280847433304428545	2021-12-31 20:34:00	1476879439560835072	2021
29	1592606700	2021-12-31 19:51:00	1476868560261881861	2021
30	265421322	2021-12-31 19:35:00	1476864633130881024	2021
31	977546067330781186	2021-12-31 19:31:00	1476863611339677696	2021
32	131547676	2021-12-31 18:57:00	1476855073393496065	2021
33	1294890149461946368	2021-12-31 18:44:00	1476851634630426629	2021
34	1199558036	2021-12-31 18:25:00	1476847053787779074	2021
35	9492642	2021-12-31 18:13:00	1476843841886224384	2021
36	95770567	2021-12-31 17:53:00	1476838974450958338	2021
37	19641897	2021-12-31 16:30:00	1476818027975184388	2021
38	877771203217211392	2021-12-31 16:00:00	1476810355540123666	2021
39	3237840374	2021-12-31 15:10:00	1476797838822875139	2021
40	1241237160524570625	2021-12-31 15:06:00	1476796999932706819	2021
41	1198517763674796032	2021-12-31 14:32:00	1476788239583563778	2021
42	1325887380	2021-12-31 14:15:00	1476784101009260544	2021
43	94454924	2021-12-31 13:50:00	1476777707342266373	2021
44	94798843	2021-12-31 13:39:00	1476775106596642816	2021
45	767870984703528960	2021-12-31 13:34:00	1476773691199393794	2021
46	2401673892	2021-12-31 13:32:00	1476773169847488516	2021
47	1353163635988680705	2021-12-31 13:30:00	1476772758050652162	2021
48	1092920838024654848	2021-12-31 12:59:00	1476765014669533184	2021
49	76457740	2021-12-31 12:57:00	1476764307753148417	2021
50	71584680	2021-12-31 12:47:00	1476761872703823874	2021
51	1351488098765422594	2021-12-31 12:23:00	1476755853625929731	2021
52	381522078	2021-12-31 12:17:00	1476754476422037504	2021
53	105510347	2021-12-31 11:52:00	1476748089776291847	2021
54	1337219335748689921	2021-12-31 11:43:00	1476745839024668673	2021
55	268245897	2021-12-31 11:11:00	1476737811382673408	2021
56	939320737164353536	2021-12-31 10:01:00	1476720254235643904	2021
57	778098350671425538	2021-12-31 09:38:00	1476714272717963269	2021
58	3269136799	2021-12-31 09:34:00	1476713258933719040	2021
59	1459768565880729600	2021-12-31 09:14:00	1476708199890042883	2021
60	778098350671425538	2021-12-31 09:10:00	1476707312161423371	2021
61	877771203217211392	2021-12-31 09:00:00	1476704684756934662	2021
62	10360412	2021-12-31 08:52:00	1476702781855924231	2021
63	1030111974128939008	2021-12-31 08:47:00	1476701616414007297	2021
64	1276531981128359937	2021-12-31 08:41:00	1476700112454045700	2021
65	2851620121	2021-12-31 08:40:00	1476699860900651012	2021
66	95770567	2021-12-31 08:20:00	1476694770974334979	2021
67	197063975	2021-12-31 08:19:00	1476694519613890561	2021
68	129732709	2021-12-31 08:18:00	1476694268219912198	2021
69	1397866437822214147	2021-12-31 07:43:00	1476685370637320195	2021
70	1384006441107824645	2021-12-31 07:19:00	1476679375500492800	2021
71	1384006441107824645	2021-12-31 06:20:00	1476664402640523264	2021
72	37396445	2021-12-31 06:00:00	1476659510920237056	2021
73	1008369329040064513	2021-12-31 02:19:00	1476603822424395787	2021
74	1294890149461946368	2021-12-31 02:13:00	1476602391743320066	2021
75	64449350	2021-12-31 01:55:00	1476597909533900801	2021
76	771920623	2021-12-30 23:13:00	1476557032937635846	2021
77	1260170125203738625	2021-12-30 23:00:00	1476553841726603268	2021
78	1087890059917807616	2021-12-30 22:56:00	1476552853062033409	2021
79	1186137001528971264	2021-12-30 22:50:00	1476551254415675397	2021
80	626648151	2021-12-30 22:47:00	1476550621524561923	2021
81	1431524380257832962	2021-12-30 22:34:00	1476547178764312576	2021
82	877771203217211392	2021-12-30 22:00:00	1476538600682627081	2021
83	113360166	2021-12-30 21:29:00	1476530919351939074	2021
84	68992705	2021-12-30 21:13:00	1476526789069787137	2021
85	993696840892600321	2021-12-30 21:05:00	1476524792459444229	2021
86	872381570014990340	2021-12-30 20:53:00	1476521772438949888	2021
87	395694608	2021-12-30 20:09:00	1476510708972277760	2021
88	542539107	2021-12-30 19:33:00	1476501593491382278	2021
89	3869411054	2021-12-30 19:22:00	1476498805063184385	2021
90	4809081284	2021-12-30 18:51:00	1476491244608307203	2021
91	318882641	2021-12-30 18:47:00	1476490086099619842	2021
92	318882641	2021-12-30 18:47:00	1476490084941955074	2021
93	1192181248912805888	2021-12-30 18:38:00	1476487852095860736	2021
94	877771203217211392	2021-12-30 18:00:00	1476478262939373568	2021
95	993696840892600321	2021-12-30 17:40:00	1476473192697200641	2021
96	356195126	2021-12-30 16:24:00	1476454018465812480	2021
97	133965650	2021-12-30 15:48:00	1476445007846739970	2021
98	47087518	2021-12-30 15:40:00	1476443124159647744	2021
99	277441674	2021-12-30 14:48:00	1476429872579104769	2021
100	164612588	2021-12-30 14:46:00	1476429400413720577	2021
101	1028517476928114688	2021-12-30 14:34:00	1476426352790487040	2021
102	307290445	2021-12-30 14:25:00	1476424162399113217	2021
103	1028517476928114688	2021-12-30 14:19:00	1476422677879750656	2021
104	5598622	2021-12-30 14:19:00	1476422603716042756	2021
105	5598622	2021-12-30 14:18:00	1476422527073554435	2021
106	1178578878148694016	2021-12-30 14:16:00	1476421945008660482	2021
107	1325887380	2021-12-30 14:15:00	1476421714213216259	2021
108	1246144328944070657	2021-12-30 14:06:00	1476419360625676294	2021
109	1327305341793566720	2021-12-30 13:32:00	1476410920754880515	2021
110	265421322	2021-12-30 13:09:00	1476404997806264322	2021
111	717345132442288128	2021-12-30 12:41:00	1476397946598211587	2021
112	717345132442288128	2021-12-30 12:40:00	1476397836648710150	2021
113	125221519	2021-12-30 12:27:00	1476394438624948225	2021
114	542539107	2021-12-30 12:18:00	1476392139563347970	2021
115	1434262220347637761	2021-12-30 11:42:00	1476383132773675008	2021
116	1053065300365594624	2021-12-30 11:30:00	1476380192017117184	2021
117	144654008	2021-12-30 11:07:00	1476374434911256581	2021
118	717345132442288128	2021-12-30 11:00:00	1476372679959904256	2021
119	717345132442288128	2021-12-30 10:55:00	1476371374201778179	2021
120	282534323	2021-12-30 10:55:00	1476371259072335873	2021
121	110398395	2021-12-30 10:54:00	1476371113555140612	2021
122	75042285	2021-12-30 10:54:00	1476371097532911616	2021
123	1200929279489560577	2021-12-30 10:52:00	1476370487010033665	2021
124	14456666	2021-12-30 10:48:00	1476369671561805825	2021
125	1347165831923306502	2021-12-30 10:44:00	1476368481851707393	2021
126	1046341402282479617	2021-12-30 10:40:00	1476367610266943490	2021
127	5302692	2021-12-30 10:36:00	1476366616950865921	2021
128	1327849397749641217	2021-12-30 10:25:00	1476363867261321217	2021
129	1029435574224998400	2021-12-30 10:24:00	1476363572246872065	2021
130	1887607411	2021-12-30 10:11:00	1476360272495321091	2021
131	476450359	2021-12-30 10:02:00	1476358032410181635	2021
132	476450359	2021-12-30 09:59:00	1476357186813304834	2021
133	1294890149461946368	2021-12-30 09:43:00	1476353318549340163	2021
134	75042285	2021-12-30 09:34:00	1476351062550671363	2021
135	1445254340126539780	2021-12-30 08:48:00	1476339309360066563	2021
136	563572506	2021-12-30 08:41:00	1476337535639240706	2021
137	527024543	2021-12-30 08:29:00	1476334615279583236	2021
138	95770567	2021-12-30 08:20:00	1476332386086682624	2021
139	75042285	2021-12-30 08:20:00	1476332296659935233	2021
140	2346999428	2021-12-30 08:19:00	1476332149511168000	2021
141	264626216	2021-12-30 08:17:00	1476331471871045633	2021
142	1239850888463859713	2021-12-30 07:58:00	1476326913291735044	2021
143	1297010191146262533	2021-12-30 07:18:00	1476316748395986944	2021
144	1126132556951244800	2021-12-30 06:53:00	1476310399985324035	2021
145	1126132556951244800	2021-12-30 06:33:00	1476305405961961472	2021
146	810262895531433984	2021-12-30 06:27:00	1476303929042698240	2021
147	1126132556951244800	2021-12-30 06:14:00	1476300602212855818	2021
148	3268547516	2021-12-30 01:40:00	1476231702859362309	2021
149	1713983354	2021-12-30 01:13:00	1476224866823323648	2021
150	132168110	2021-12-30 00:30:00	1476213993257992192	2021
151	796363975281643525	2021-12-30 00:29:00	1476213863653986308	2021
152	1441847867795070980	2021-12-30 00:28:00	1476213513484144642	2021
153	1139474861774921728	2021-12-30 00:05:00	1476207771456778241	2021
154	814790920071561217	2021-12-29 23:28:00	1476198352094400518	2021
155	2657176028	2021-12-29 23:22:00	1476196829784326147	2021
156	135881285	2021-12-29 23:17:00	1476195731451310081	2021
157	1024905009660485632	2021-12-29 23:13:00	1476194636519841794	2021
158	1879506354	2021-12-29 22:45:00	1476187589980061698	2021
159	128218698	2021-12-29 22:29:00	1476183489682997248	2021
160	1095834324035760128	2021-12-29 21:46:00	1476172721105301512	2021
161	1286909795438534656	2021-12-29 21:26:00	1476167727232745472	2021
162	856426168764977157	2021-12-29 21:16:00	1476165292883865601	2021
163	1383063968743186433	2021-12-29 21:11:00	1476163862156259339	2021
164	133329406	2021-12-29 21:04:00	1476162326953074691	2021
165	3096931232	2021-12-29 21:00:00	1476161268801097730	2021
166	1134779319731929090	2021-12-29 20:59:00	1476161021257850883	2021
167	1427568855459655684	2021-12-29 20:55:00	1476159966654648321	2021
168	52939634	2021-12-29 20:24:00	1476152194122805256	2021
169	1251375283103399936	2021-12-29 20:21:00	1476151403252838401	2021
170	1383778985411186699	2021-12-29 20:02:00	1476146591337938944	2021
171	190495838	2021-12-29 20:01:00	1476146473943564290	2021
172	877771203217211392	2021-12-29 20:00:00	1476146163636129795	2021
173	133329406	2021-12-29 19:49:00	1476143365100285954	2021
174	1349702827065544712	2021-12-29 19:40:00	1476140977404661764	2021
175	877771203217211392	2021-12-29 19:00:00	1476130954678878215	2021
176	1433724847431901193	2021-12-29 18:48:00	1476128015554088960	2021
177	1476082333279490050	2021-12-29 17:47:00	1476112517500141571	2021
178	1218370479292993536	2021-12-29 17:39:00	1476110548496711684	2021
179	121373129	2021-12-29 17:35:00	1476109646931042304	2021
180	1294890149461946368	2021-12-29 17:14:00	1476104369750028291	2021
181	1199558036	2021-12-29 15:00:00	1476070656945328130	2021
182	990757043161059329	2021-12-29 14:23:00	1476061272739581952	2021
183	1325887380	2021-12-29 14:15:00	1476059326641221636	2021
184	131596584	2021-12-29 13:56:00	1476054510619750404	2021
185	1241237160524570625	2021-12-29 13:37:00	1476049714126950402	2021
186	1395190827186475011	2021-12-29 13:30:00	1476047982378491907	2021
187	1265597849317732352	2021-12-29 12:53:00	1476038596901896192	2021
188	1413454120627838984	2021-12-29 12:27:00	1476032037027217409	2021
189	1046759272208429056	2021-12-29 12:01:00	1476025438493605889	2021
190	123422429	2021-12-29 11:16:00	1476014350108610561	2021
191	1241420830472409089	2021-12-29 11:09:00	1476012449401032704	2021
192	73616507	2021-12-29 11:05:00	1476011561680785415	2021
193	888588538425430016	2021-12-29 10:35:00	1476003867012009985	2021
194	1278963462954037248	2021-12-29 10:25:00	1476001301591130113	2021
195	75042285	2021-12-29 09:59:00	1475994970498953219	2021
196	75042285	2021-12-29 09:59:00	1475994967248351232	2021
197	75042285	2021-12-29 09:59:00	1475994965725814785	2021
198	75042285	2021-12-29 09:59:00	1475994962781437953	2021
199	1192274834	2021-12-29 09:54:00	1475993475024060416	2021
200	767870984703528960	2021-12-29 09:52:00	1475993064208764931	2021
201	1192274834	2021-12-29 09:36:00	1475989041590202373	2021
202	597920734	2021-12-29 09:24:00	1475986102150627328	2021
203	140886400	2021-12-29 09:19:00	1475984715165634560	2021
204	1460529270997262336	2021-12-29 09:04:00	1475980890266570752	2021
205	1247451857892433921	2021-12-29 08:25:00	1475971189827080195	2021
206	95770567	2021-12-29 08:20:00	1475969996627247107	2021
207	3196732176	2021-12-29 07:47:00	1475961683583840256	2021
208	3196732176	2021-12-29 07:27:00	1475956494244155393	2021
209	94342809	2021-12-29 06:03:00	1475935550016466944	2021
210	581871304	2021-12-29 04:58:00	1475918996377522177	2021
211	1335197435052707840	2021-12-29 03:26:00	1475896053442711554	2021
212	1335197435052707840	2021-12-29 02:44:00	1475885311356207104	2021
213	1276176609314144257	2021-12-29 02:38:00	1475883994952900609	2021
214	1335197435052707840	2021-12-29 02:28:00	1475881440630173697	2021
215	191123368	2021-12-29 02:16:00	1475878425931882501	2021
216	1449575026366173184	2021-12-29 01:33:00	1475867552849235969	2021
217	4380460212	2021-12-29 01:21:00	1475864518949740545	2021
218	1330833264982953984	2021-12-29 01:12:00	1475862298569093120	2021
219	1294890149461946368	2021-12-29 00:44:00	1475855097305649152	2021
220	1033113595	2021-12-29 00:33:00	1475852311918673921	2021
221	137263450	2021-12-29 00:20:00	1475849242619297794	2021
222	1308523677642682368	2021-12-28 23:57:00	1475843302306254852	2021
223	1393742856	2021-12-28 23:56:00	1475843030762819585	2021
224	1192737985428512768	2021-12-28 23:39:00	1475838845736591360	2021
225	1241237160524570625	2021-12-28 23:38:00	1475838647283089415	2021
226	1199558036	2021-12-28 23:00:00	1475828986039377930	2021
227	1274194451682873345	2021-12-28 22:58:00	1475828453157261318	2021
228	106566798	2021-12-28 22:48:00	1475826041226940423	2021
229	46519643	2021-12-28 22:45:00	1475825240727257091	2021
230	1375022306192281603	2021-12-28 22:37:00	1475823139976544256	2021
231	285504058	2021-12-28 22:33:00	1475822133276479493	2021
232	3240740120	2021-12-28 22:19:00	1475818816546680835	2021
233	1255667515163734017	2021-12-28 21:51:00	1475811620467388421	2021
234	1284823716614901760	2021-12-28 21:49:00	1475811146695573504	2021
235	550903511	2021-12-28 21:26:00	1475805339413258240	2021
236	179721926	2021-12-28 21:14:00	1475802379823902724	2021
237	1538520228	2021-12-28 20:38:00	1475793296777965568	2021
238	3196732176	2021-12-28 20:28:00	1475790800617639936	2021
239	3869411054	2021-12-28 20:25:00	1475789879095468035	2021
240	872381570014990340	2021-12-28 20:23:00	1475789507899572226	2021
241	1451095808925786116	2021-12-28 20:06:00	1475785121760681996	2021
242	741286033862463490	2021-12-28 18:18:00	1475757986895339525	2021
243	1251375283103399936	2021-12-28 18:14:00	1475756935890849806	2021
244	75005134	2021-12-28 18:11:00	1475756176176336898	2021
245	1047746839074598913	2021-12-28 17:37:00	1475747759093608451	2021
246	977546067330781186	2021-12-28 17:08:00	1475740437763981314	2021
247	771920623	2021-12-28 16:43:00	1475734140247248896	2021
248	64449350	2021-12-28 16:26:00	1475729933809098755	2021
249	494753745	2021-12-28 16:00:00	1475723427374059521	2021
250	1349563421134491649	2021-12-28 16:00:00	1475723370008555523	2021
251	1349563421134491649	2021-12-28 16:00:00	1475723368834166786	2021
252	133965650	2021-12-28 15:59:00	1475723124708896768	2021
253	277441674	2021-12-28 15:55:00	1475722042804936704	2021
254	87878461	2021-12-28 15:37:00	1475717449974951936	2021
255	940204457119199233	2021-12-28 15:23:00	1475713922200403969	2021
256	2778114884	2021-12-28 15:22:00	1475713649084100608	2021
257	1440497161376960515	2021-12-28 15:03:00	1475708907867844610	2021
258	727911982456692736	2021-12-28 15:02:00	1475708595224596480	2021
259	1440497161376960515	2021-12-28 15:02:00	1475708593643134978	2021
260	1721892433	2021-12-28 14:50:00	1475705626672365572	2021
261	1134856260975702021	2021-12-28 14:36:00	1475702285540151296	2021
262	1134856260975702021	2021-12-28 14:35:00	1475702035702231042	2021
263	727911982456692736	2021-12-28 14:33:00	1475701510462128128	2021
264	1325887380	2021-12-28 14:15:00	1475696939266375681	2021
265	1117392130043891712	2021-12-28 13:51:00	1475690791414943744	2021
266	325952169	2021-12-28 13:40:00	1475688135854276610	2021
267	1353165902708002816	2021-12-28 13:31:00	1475685921261768705	2021
268	123214805	2021-12-28 13:05:00	1475679363081588738	2021
269	961543065717501952	2021-12-28 12:55:00	1475676710545018880	2021
270	961543065717501952	2021-12-28 12:55:00	1475676709274136576	2021
271	1025652704478093312	2021-12-28 12:53:00	1475676342016692225	2021
272	2436938384	2021-12-28 12:40:00	1475672916243410951	2021
273	264626216	2021-12-28 12:37:00	1475672107791294467	2021
274	1134779319731929090	2021-12-28 12:31:00	1475670690523394051	2021
275	990461715304230912	2021-12-28 12:31:00	1475670654506913802	2021
276	1180042013850267648	2021-12-28 12:23:00	1475668702263922688	2021
277	1101812413190397954	2021-12-28 12:15:00	1475666774658289664	2021
278	851101165328580609	2021-12-28 12:06:00	1475664395665809413	2021
279	71709228	2021-12-28 11:52:00	1475660844881313798	2021
280	472109881	2021-12-28 11:46:00	1475659276194836480	2021
281	1136447999024832513	2021-12-28 11:41:00	1475658008268980225	2021
282	101428190	2021-12-28 11:26:00	1475654275858845696	2021
283	1434262220347637761	2021-12-28 11:25:00	1475654121021935617	2021
284	1434262220347637761	2021-12-28 11:25:00	1475653997529022464	2021
285	1434262220347637761	2021-12-28 11:24:00	1475653911860375557	2021
286	1434262220347637761	2021-12-28 11:24:00	1475653850191523840	2021
287	1434262220347637761	2021-12-28 11:24:00	1475653758264971264	2021
288	1434262220347637761	2021-12-28 11:23:00	1475653665763602433	2021
289	1434262220347637761	2021-12-28 11:23:00	1475653592220844038	2021
290	1434262220347637761	2021-12-28 11:23:00	1475653508536111107	2021
291	1434262220347637761	2021-12-28 11:22:00	1475653408900399104	2021
292	1434262220347637761	2021-12-28 11:21:00	1475653194235916289	2021
293	1434262220347637761	2021-12-28 11:21:00	1475653115462688769	2021
294	996890624497340416	2021-12-28 11:18:00	1475652260629970947	2021
295	1149955413195943936	2021-12-28 11:02:00	1475648430378991619	2021
296	1463163524184612864	2021-12-28 11:02:00	1475648306315685890	2021
297	277441674	2021-12-28 10:53:00	1475646092734009345	2021
298	1131978542789488641	2021-12-28 10:51:00	1475645640634167297	2021
299	1069866523999653889	2021-12-28 10:45:00	1475644165178687488	2021
300	1461490566232174592	2021-12-28 10:45:00	1475643935142064129	2021
301	1461490566232174592	2021-12-28 10:40:00	1475642882245947397	2021
302	1461490566232174592	2021-12-28 10:32:00	1475640734011527170	2021
303	345912177	2021-12-28 10:25:00	1475639041647575043	2021
304	757521906320891904	2021-12-28 10:15:00	1475636453824958467	2021
305	717345132442288128	2021-12-28 10:09:00	1475634949302910976	2021
306	1428977614752948232	2021-12-28 10:08:00	1475634697376235530	2021
307	717345132442288128	2021-12-28 10:08:00	1475634646126043139	2021
308	1461490566232174592	2021-12-28 09:50:00	1475630259026468865	2021
309	1380005299495469058	2021-12-28 09:18:00	1475622253450698752	2021
310	1089069839874834433	2021-12-28 09:00:00	1475617515024023553	2021
311	1187658490958864385	2021-12-28 08:43:00	1475613360674992131	2021
312	929727158200688640	2021-12-28 08:23:00	1475608419868774412	2021
313	95770567	2021-12-28 08:20:00	1475607608145084417	2021
314	1294890149461946368	2021-12-28 08:14:00	1475605924228505601	2021
315	1311526522658799616	2021-12-28 08:03:00	1475603181665398784	2021
316	928201048103071744	2021-12-28 08:02:00	1475603110244409345	2021
317	3302746686	2021-12-28 07:40:00	1475597446202159106	2021
318	1376755229224443905	2021-12-28 05:37:00	1475566415478689793	2021
319	1294890149461946368	2021-12-28 02:43:00	1475522840132677632	2021
320	1376755229224443905	2021-12-28 01:37:00	1475506016058212352	2021
321	3103553503	2021-12-28 00:32:00	1475489667214876677	2021
322	1034988712218644481	2021-12-28 00:22:00	1475487207096217604	2021
323	1270559466686164992	2021-12-28 00:15:00	1475485558923214849	2021
324	771920623	2021-12-28 00:13:00	1475485032446042115	2021
325	1139474861774921728	2021-12-28 00:11:00	1475484601594556420	2021
326	1010546343419367424	2021-12-27 23:21:00	1475471917994094597	2021
327	1139474861774921728	2021-12-27 23:14:00	1475470056712982532	2021
328	1139474861774921728	2021-12-27 22:59:00	1475466250709250052	2021
329	1025652704478093312	2021-12-27 22:31:00	1475459295877959688	2021
330	3227066977	2021-12-27 22:12:00	1475454546633949185	2021
331	116735772	2021-12-27 21:47:00	1475448250492948483	2021
332	2384495964	2021-12-27 21:46:00	1475447907151396864	2021
333	10846262	2021-12-27 21:44:00	1475447433006321670	2021
334	1178707317363052544	2021-12-27 21:37:00	1475445667464364036	2021
335	1192324712359030784	2021-12-27 20:30:00	1475428781892554755	2021
336	1071688066266390528	2021-12-27 20:22:00	1475426794354638848	2021
337	1187658490958864385	2021-12-27 20:03:00	1475422015431790595	2021
338	1001096661068730368	2021-12-27 19:48:00	1475418367129714689	2021
339	1131366318148468737	2021-12-27 19:46:00	1475417870729625605	2021
340	1001096661068730368	2021-12-27 19:24:00	1475412226203090944	2021
341	1463341819148832769	2021-12-27 18:48:00	1475403178539892739	2021
342	2425246327	2021-12-27 17:55:00	1475389971322535936	2021
343	3289681651	2021-12-27 17:30:00	1475383572077084673	2021
344	1089069839874834433	2021-12-27 17:00:00	1475375979103203334	2021
345	1713983354	2021-12-27 16:34:00	1475369538011410433	2021
346	1017311624930078723	2021-12-27 16:27:00	1475367742945755136	2021
347	483617253	2021-12-27 16:20:00	1475365850161246213	2021
348	1364360069232553984	2021-12-27 16:00:00	1475361048811417603	2021
349	1269816941096480768	2021-12-27 15:47:00	1475357766340739073	2021
350	1176086894695702528	2021-12-27 15:44:00	1475356870894407681	2021
351	1294890149461946368	2021-12-27 15:43:00	1475356768121552906	2021
352	3181473895	2021-12-27 14:53:00	1475344162593853441	2021
353	1325887380	2021-12-27 14:15:00	1475334550612221958	2021
354	265183792	2021-12-27 13:47:00	1475327486343151617	2021
355	1397866437822214147	2021-12-27 13:43:00	1475326417982603268	2021
356	1364469662822506499	2021-12-27 13:33:00	1475323818499776514	2021
357	1400816196111400962	2021-12-27 13:07:00	1475317404326629383	2021
358	1396813668231254019	2021-12-27 13:01:00	1475315933841403917	2021
359	1287189437927964672	2021-12-27 12:47:00	1475312245039300610	2021
360	887193830373572608	2021-12-27 12:36:00	1475309590615310338	2021
361	203082590	2021-12-27 12:20:00	1475305617732796420	2021
362	110974812	2021-12-27 12:03:00	1475301338208948228	2021
363	990089995212832768	2021-12-27 12:03:00	1475301183254589444	2021
364	1461977244713172994	2021-12-27 11:51:00	1475298378427015171	2021
365	1420670725199831046	2021-12-27 11:14:00	1475288948524355588	2021
366	1241237160524570625	2021-12-27 11:09:00	1475287646151012352	2021
367	1064897768584429569	2021-12-27 11:01:00	1475285636089520134	2021
368	277441674	2021-12-27 10:48:00	1475282344374603779	2021
369	66294475	2021-12-27 09:46:00	1475266801777127425	2021
370	121373129	2021-12-27 09:39:00	1475264963354963973	2021
371	258788622	2021-12-27 09:36:00	1475264319281836032	2021
372	101770173	2021-12-27 08:43:00	1475250859802243075	2021
373	95770567	2021-12-27 08:20:00	1475245219323195395	2021
374	1239065080097943553	2021-12-27 08:08:00	1475242061704339456	2021
375	95774745	2021-12-27 08:04:00	1475241039716044803	2021
376	1484999310	2021-12-27 08:01:00	1475240303011713029	2021
377	1170555219551252480	2021-12-27 07:49:00	1475237290700152832	2021
378	101980376	2021-12-27 07:23:00	1475230747950985216	2021
379	165415281	2021-12-27 03:40:00	1475174779154223104	2021
380	2951959524	2021-12-27 02:47:00	1475161404378210307	2021
381	1052898122475626497	2021-12-27 01:32:00	1475142570309459968	2021
382	1293846301390430208	2021-12-27 01:05:00	1475135798827954176	2021
383	767870984703528960	2021-12-27 00:20:00	1475124281537593351	2021
384	915920992500826112	2021-12-26 23:37:00	1475113561936769025	2021
385	1339967009845555201	2021-12-26 23:27:00	1475110957848403979	2021
386	1294890149461946368	2021-12-26 23:14:00	1475107707170754565	2021
387	1134856260975702021	2021-12-26 22:29:00	1475096360911540226	2021
388	1199558036	2021-12-26 22:18:00	1475093553013731329	2021
389	571353490	2021-12-26 22:14:00	1475092776253796355	2021
390	1365173959734435841	2021-12-26 21:46:00	1475085732398379009	2021
391	1371632886	2021-12-26 21:08:00	1475076131938529280	2021
392	884383908464279552	2021-12-26 21:04:00	1475075118099734532	2021
393	872381570014990340	2021-12-26 20:28:00	1475065945538580480	2021
394	191834672	2021-12-26 20:26:00	1475065410500575234	2021
395	11241772	2021-12-26 20:09:00	1475061301219315712	2021
396	1265548453016481793	2021-12-26 20:05:00	1475060077895766018	2021
397	1104270201493716993	2021-12-26 19:51:00	1475056565078335491	2021
398	1389837843078385665	2021-12-26 19:45:00	1475055102285484037	2021
399	166911441	2021-12-26 19:23:00	1475049618786635778	2021
400	977546067330781186	2021-12-26 19:21:00	1475049123829399554	2021
401	977546067330781186	2021-12-26 19:13:00	1475047210798948358	2021
402	1355280166864388098	2021-12-26 19:09:00	1475046172889071621	2021
403	51300597	2021-12-26 19:06:00	1475045446045569025	2021
404	977546067330781186	2021-12-26 19:02:00	1475044254896779268	2021
405	3869411054	2021-12-26 19:00:00	1475043747172085762	2021
406	2330365374	2021-12-26 18:51:00	1475041519233290243	2021
407	1280430088111001600	2021-12-26 18:31:00	1475036449305403395	2021
408	778760815268679680	2021-12-26 17:54:00	1475027139598909442	2021
409	108599219	2021-12-26 17:32:00	1475021786928791558	2021
410	154555070	2021-12-26 17:32:00	1475021714023395328	2021
411	1231055548214210560	2021-12-26 17:12:00	1475016683832365066	2021
412	1286901382075707392	2021-12-26 17:02:00	1475014168848007169	2021
413	1006038946457894912	2021-12-26 16:45:00	1475009798706196484	2021
414	1442185895763873792	2021-12-26 15:57:00	1474997895992836096	2021
415	981517465023729665	2021-12-26 15:38:00	1474992894306316289	2021
416	2330365374	2021-12-26 15:09:00	1474985702123503616	2021
417	3070907120	2021-12-26 14:35:00	1474977090567307265	2021
418	188692869	2021-12-26 14:23:00	1474974239048740865	2021
419	1325887380	2021-12-26 14:15:00	1474972162524344327	2021
420	1259499172157222912	2021-12-26 14:10:00	1474970901808820232	2021
421	4842069673	2021-12-26 12:35:00	1474946940857352194	2021
422	2402587034	2021-12-26 12:07:00	1474939791284523008	2021
423	1241237160524570625	2021-12-26 12:06:00	1474939761098125318	2021
424	3055109497	2021-12-26 11:42:00	1474933609853497345	2021
425	114493845	2021-12-26 11:20:00	1474928174748540932	2021
426	1102022202512171008	2021-12-26 11:18:00	1474927652817739780	2021
427	4275650840	2021-12-26 11:12:00	1474926110622519300	2021
428	1193221595302465536	2021-12-26 11:07:00	1474924845670735875	2021
429	1419199133060005892	2021-12-26 10:50:00	1474920496647278595	2021
430	1262410244568674304	2021-12-26 10:48:00	1474920115015909377	2021
431	942274901045518336	2021-12-26 10:41:00	1474918290762141701	2021
432	1100315709312184321	2021-12-26 10:22:00	1474913518034235392	2021
433	1103103847331880960	2021-12-26 10:07:00	1474909694066307075	2021
434	1393742856	2021-12-26 10:04:00	1474908822770962432	2021
435	1336970340870750208	2021-12-26 09:11:00	1474895571140096001	2021
436	342094904	2021-12-26 09:00:00	1474892877230915587	2021
437	485193464	2021-12-26 08:59:00	1474892685525798913	2021
438	95770567	2021-12-26 08:20:00	1474882833395363844	2021
439	1192274834	2021-12-26 08:07:00	1474879482528149504	2021
440	105735512	2021-12-26 08:03:00	1474878397751107584	2021
441	1275316476530982912	2021-12-26 07:59:00	1474877553278328832	2021
442	128432340	2021-12-26 07:11:00	1474865445807493120	2021
443	1233874833596792832	2021-12-26 06:51:00	1474860343596036098	2021
444	1294890149461946368	2021-12-26 06:43:00	1474858465378304000	2021
445	1415423336868421643	2021-12-26 06:36:00	1474856678747254791	2021
446	956512436005224449	2021-12-26 06:03:00	1474848182219771914	2021
447	908292270117359617	2021-12-26 05:59:00	1474847291865702400	2021
448	64267271	2021-12-26 05:39:00	1474842227482697728	2021
449	64267271	2021-12-26 05:37:00	1474841629714710528	2021
450	1454014579596414976	2021-12-26 05:08:00	1474834578351472641	2021
451	1246144328944070657	2021-12-26 02:46:00	1474798830202011648	2021
452	717345132442288128	2021-12-26 02:37:00	1474796460839677953	2021
453	1440676647234015248	2021-12-26 02:35:00	1474795903865462785	2021
454	1219328637603696640	2021-12-26 02:21:00	1474792374891347968	2021
455	717345132442288128	2021-12-26 02:13:00	1474790348547563521	2021
456	105430474	2021-12-26 01:50:00	1474784515289927681	2021
457	105430474	2021-12-26 01:50:00	1474784514413305856	2021
458	717345132442288128	2021-12-26 01:48:00	1474784179405881344	2021
459	717345132442288128	2021-12-26 01:47:00	1474783957321666563	2021
460	785611716155498500	2021-12-26 00:48:00	1474769127403569155	2021
461	1260930648140730374	2021-12-26 00:34:00	1474765417529081858	2021
462	64449350	2021-12-26 00:15:00	1474760641139605507	2021
463	1444654060309676036	2021-12-26 00:11:00	1474759658024112129	2021
464	496619475	2021-12-26 00:03:00	1474757585744306186	2021
465	1242651178044809218	2021-12-26 00:02:00	1474757550856077312	2021
466	1241237160524570625	2021-12-25 23:38:00	1474751517936992257	2021
467	1199558036	2021-12-25 23:35:00	1474750648948490240	2021
468	1229770485333774336	2021-12-25 23:27:00	1474748599892574211	2021
469	2757825068	2021-12-25 23:23:00	1474747644090421251	2021
470	332776740	2021-12-25 23:14:00	1474745320412422146	2021
471	1077417043685560321	2021-12-25 23:10:00	1474744381500715013	2021
472	1124324250171478027	2021-12-25 23:03:00	1474742618680872967	2021
473	77875131	2021-12-25 22:38:00	1474736411954024454	2021
474	77875131	2021-12-25 22:36:00	1474735696644833281	2021
475	2476118832	2021-12-25 22:35:00	1474735677107748864	2021
476	1422482704143065090	2021-12-25 22:30:00	1474734259768545281	2021
477	2793408547	2021-12-25 22:05:00	1474727946963525637	2021
478	428742234	2021-12-25 22:02:00	1474727315405897733	2021
479	1399907082133032960	2021-12-25 21:55:00	1474725407316676610	2021
480	110030856	2021-12-25 21:10:00	1474714155559305230	2021
481	75042285	2021-12-25 20:51:00	1474709369158008834	2021
482	767870984703528960	2021-12-25 20:51:00	1474709308269281280	2021
483	1249257022979104769	2021-12-25 20:19:00	1474701213761695744	2021
484	977546067330781186	2021-12-25 20:17:00	1474700918767915008	2021
485	1298661168089722880	2021-12-25 20:12:00	1474699649357594631	2021
486	821271869160468480	2021-12-25 20:11:00	1474699276647546880	2021
487	868460571280134144	2021-12-25 20:05:00	1474697687497080833	2021
488	948138479967395841	2021-12-25 20:00:00	1474696541646761984	2021
489	284320604	2021-12-25 19:44:00	1474692494982270976	2021
490	1405537369852235782	2021-12-25 19:36:00	1474690422283051013	2021
491	1405899665036308481	2021-12-25 19:34:00	1474689903619604486	2021
492	1379970108102037513	2021-12-25 19:30:00	1474689120165597187	2021
493	1379970108102037513	2021-12-25 19:30:00	1474689073952739330	2021
494	1172804813072896002	2021-12-25 19:07:00	1474683201897791492	2021
495	1163348080336330757	2021-12-25 18:23:00	1474672051843899394	2021
496	178028171	2021-12-25 18:20:00	1474671314845995008	2021
497	1420231542	2021-12-25 18:18:00	1474670837509005319	2021
498	118062364	2021-12-25 18:13:00	1474669743714222080	2021
499	769839251546447874	2021-12-25 17:51:00	1474663971479519236	2021
500	287193882	2021-12-25 17:48:00	1474663353025196037	2021
501	4659871	2021-12-25 17:28:00	1474658419223449600	2021
502	95770567	2021-12-25 16:53:00	1474649591962562563	2021
503	1245666843198545920	2021-12-25 16:52:00	1474649184997613570	2021
504	483617253	2021-12-25 16:47:00	1474648070885642240	2021
505	810856301928464384	2021-12-25 16:30:00	1474643658104541184	2021
506	4919588774	2021-12-25 16:26:00	1474642663123337216	2021
507	3385741154	2021-12-25 16:26:00	1474642656651530244	2021
508	64449350	2021-12-25 16:02:00	1474636692145729541	2021
509	780024034993975296	2021-12-25 15:57:00	1474635359887986689	2021
510	1391016667	2021-12-25 15:42:00	1474631628081483776	2021
511	798004097018249217	2021-12-25 15:40:00	1474631030233792513	2021
512	1425015166152757257	2021-12-25 15:30:00	1474628536304795650	2021
513	1425015166152757257	2021-12-25 15:26:00	1474627661553369089	2021
514	375878727	2021-12-25 15:17:00	1474625335459483649	2021
515	1277958431979089925	2021-12-25 15:06:00	1474622684030185476	2021
516	1881827718	2021-12-25 15:03:00	1474621729515651072	2021
517	116961672	2021-12-25 15:00:00	1474620930202771460	2021
518	128215209	2021-12-25 14:57:00	1474620290022150146	2021
519	7740592	2021-12-25 14:43:00	1474616860729831424	2021
520	1336168149280903170	2021-12-25 14:26:00	1474612495721844742	2021
521	1048316292543860736	2021-12-25 14:17:00	1474610130050510850	2021
522	1325887380	2021-12-25 14:15:00	1474609775313063945	2021
523	721311041615835136	2021-12-25 13:57:00	1474605220110147588	2021
524	3043516098	2021-12-25 13:49:00	1474603234908344322	2021
525	1325357926047838210	2021-12-25 13:44:00	1474602005666889733	2021
526	1294890149461946368	2021-12-25 13:44:00	1474601861399584777	2021
527	771920623	2021-12-25 13:43:00	1474601728054272003	2021
528	2745471787	2021-12-25 13:39:00	1474600783631228929	2021
529	2745471787	2021-12-25 13:37:00	1474600052085911559	2021
530	1096072578685259777	2021-12-25 13:26:00	1474597288576430088	2021
531	729083502	2021-12-25 13:25:00	1474597192409436160	2021
532	97113961	2021-12-25 13:17:00	1474595130925412352	2021
533	1325357926047838210	2021-12-25 12:06:00	1474577237672607751	2021
534	2841014706	2021-12-25 11:46:00	1474572229891751939	2021
535	4189510274	2021-12-25 11:39:00	1474570364605071364	2021
536	714097855221239808	2021-12-25 11:35:00	1474569377110700033	2021
537	527024543	2021-12-25 11:32:00	1474568649885499392	2021
538	1460238386070167552	2021-12-25 11:25:00	1474566895856926720	2021
539	527024543	2021-12-25 11:24:00	1474566794736463876	2021
540	3043516098	2021-12-25 11:24:00	1474566748871749632	2021
541	580613358	2021-12-25 11:17:00	1474564869274107913	2021
542	119367686	2021-12-25 11:13:00	1474563987530727428	2021
543	1337219335748689921	2021-12-25 11:08:00	1474562694074478592	2021
544	1291237276224086018	2021-12-25 11:03:00	1474561368254984192	2021
545	2429609324	2021-12-25 11:02:00	1474561156723638273	2021
546	1134856260975702021	2021-12-25 10:49:00	1474557978179411980	2021
547	3335702163	2021-12-25 10:45:00	1474556884753723395	2021
548	541745566	2021-12-25 10:42:00	1474556196824956929	2021
549	1461977244713172994	2021-12-25 10:26:00	1474552047278391296	2021
550	69802370	2021-12-25 10:10:00	1474548102325751810	2021
551	294978214	2021-12-25 10:08:00	1474547629711556608	2021
552	153018214	2021-12-25 10:07:00	1474547426438840320	2021
553	4556801426	2021-12-25 10:07:00	1474547406339702784	2021
554	1149839823835824129	2021-12-25 10:07:00	1474547229973413896	2021
555	18930445	2021-12-25 10:05:00	1474546783951142916	2021
556	120387992	2021-12-25 10:01:00	1474545729138204675	2021
557	1080850671081906176	2021-12-25 09:57:00	1474544752599404547	2021
558	4842069673	2021-12-25 09:39:00	1474540350186622976	2021
559	1343212440427798532	2021-12-25 09:36:00	1474539428840611846	2021
560	120387992	2021-12-25 09:32:00	1474538539807547394	2021
561	839537234332151808	2021-12-25 09:30:00	1474538015611834371	2021
562	1257234203135012870	2021-12-25 09:26:00	1474536935670808576	2021
563	86099004	2021-12-25 09:22:00	1474535990610259969	2021
564	342731064	2021-12-25 09:20:00	1474535441483563009	2021
565	1212779816715309057	2021-12-25 09:17:00	1474534769501556736	2021
566	476450359	2021-12-25 09:09:00	1474532701600628740	2021
567	1096021446520856582	2021-12-25 08:57:00	1474529743907454979	2021
568	1284443896437551105	2021-12-25 08:55:00	1474529248090398724	2021
569	734022395640483846	2021-12-25 08:46:00	1474526830543912966	2021
570	857008942420971520	2021-12-25 08:39:00	1474525183251984385	2021
571	1241237160524570625	2021-12-25 08:39:00	1474525044844150787	2021
572	952563104	2021-12-25 08:24:00	1474521330037182464	2021
573	95770567	2021-12-25 08:20:00	1474520444011433986	2021
574	339690324	2021-12-25 08:19:00	1474520178457460738	2021
575	763989869857079296	2021-12-25 08:01:00	1474515502223749120	2021
576	543860205	2021-12-25 08:00:00	1474515235256029185	2021
577	1390535674479013892	2021-12-25 07:26:00	1474506681333993475	2021
578	852508512	2021-12-25 07:17:00	1474504487373250561	2021
579	499812790	2021-12-25 07:09:00	1474502634237472768	2021
580	4880750479	2021-12-25 07:00:00	1474500130300563458	2021
581	602304993	2021-12-25 06:45:00	1474496424423604225	2021
582	1268452452296085504	2021-12-25 06:23:00	1474491054573629440	2021
583	1141345385618657280	2021-12-25 06:18:00	1474489629147811840	2021
584	908292270117359617	2021-12-25 05:18:00	1474474510867103744	2021
585	1080394106545684482	2021-12-25 04:19:00	1474459817162858502	2021
586	1442185895763873792	2021-12-25 03:25:00	1474446198954393601	2021
587	1112481459812483072	2021-12-25 02:40:00	1474434768385503233	2021
588	1114569517638668291	2021-12-25 01:21:00	1474414997015269381	2021
589	1317854556881997829	2021-12-25 01:07:00	1474411366522191874	2021
590	267663318	2021-12-25 00:56:00	1474408697678163969	2021
591	977546067330781186	2021-12-25 00:56:00	1474408575426768900	2021
592	1094734819035013120	2021-12-25 00:55:00	1474408444883267588	2021
593	1266746249740312578	2021-12-25 00:53:00	1474407871396081669	2021
594	1461490566232174592	2021-12-25 00:53:00	1474407867063353349	2021
595	3311481858	2021-12-25 00:44:00	1474405514666979328	2021
596	1118326398	2021-12-25 00:36:00	1474403704262770693	2021
597	1143767475915333632	2021-12-25 00:35:00	1474403439585427462	2021
598	4842069673	2021-12-25 00:24:00	1474400495490183172	2021
599	878899290915037184	2021-12-25 00:06:00	1474396063138476041	2021
600	851046092619735040	2021-12-25 00:03:00	1474395393408761859	2021
601	78196847	2021-12-25	1474394610323824643	2021
602	4842069673	2021-12-24 23:58:00	1474393943685349383	2021
603	2254919881	2021-12-24 23:54:00	1474393166824747010	2021
604	268596015	2021-12-24 23:51:00	1474392293188993026	2021
605	95770567	2021-12-24 23:50:00	1474392131028795401	2021
606	95770567	2021-12-24 23:50:00	1474391940292821002	2021
607	1113762663085948929	2021-12-24 23:42:00	1474389923163951106	2021
608	128218698	2021-12-24 23:39:00	1474389153450463233	2021
609	128218698	2021-12-24 23:36:00	1474388529648369666	2021
610	999041690018041856	2021-12-24 23:35:00	1474388318800744449	2021
611	138442862	2021-12-24 23:31:00	1474387330182291464	2021
612	123460721	2021-12-24 23:28:00	1474386570585452548	2021
613	128218698	2021-12-24 23:28:00	1474386559256633345	2021
614	95770567	2021-12-24 23:25:00	1474385725915549698	2021
615	95770567	2021-12-24 23:22:00	1474384876086624257	2021
616	19641706	2021-12-24 23:15:00	1474383257915752453	2021
617	328259508	2021-12-24 23:09:00	1474381841004400643	2021
618	1178232785598742528	2021-12-24 23:07:00	1474381331094458370	2021
619	983496112093806592	2021-12-24 23:04:00	1474380536252551169	2021
620	777696601791877121	2021-12-24 23:01:00	1474379833753108485	2021
621	73642124	2021-12-24 22:59:00	1474379154946932743	2021
622	59979518	2021-12-24 22:50:00	1474376819331985409	2021
623	3319442100	2021-12-24 22:30:00	1474371815795720200	2021
624	97614290	2021-12-24 22:26:00	1474370888535777280	2021
625	989031481862483968	2021-12-24 22:25:00	1474370613129392132	2021
626	2841014706	2021-12-24 22:21:00	1474369589190733824	2021
627	97614290	2021-12-24 22:21:00	1474369574594580490	2021
628	742973240	2021-12-24 22:21:00	1474369566998659077	2021
629	1397586952396828674	2021-12-24 22:20:00	1474369509800964096	2021
630	996522048	2021-12-24 22:19:00	1474369170938941440	2021
631	192810971	2021-12-24 22:16:00	1474368272758099971	2021
632	1233750344913436673	2021-12-24 22:15:00	1474368112577630215	2021
633	1425015166152757257	2021-12-24 21:51:00	1474362146587049984	2021
634	841242916215373824	2021-12-24 21:48:00	1474361377997623300	2021
635	1435240453163532299	2021-12-24 21:48:00	1474361251547721729	2021
636	105123275	2021-12-24 21:45:00	1474360634083254275	2021
637	2920436802	2021-12-24 21:37:00	1474358576206737408	2021
638	1138413197696749568	2021-12-24 21:34:00	1474357707591532546	2021
639	1254586555479384065	2021-12-24 21:32:00	1474357433028190211	2021
640	1240608194373644288	2021-12-24 21:15:00	1474352936365207555	2021
641	1294890149461946368	2021-12-24 21:13:00	1474352647755153413	2021
642	1170819992536768512	2021-12-24 21:00:00	1474349163546837002	2021
643	1076450195569659904	2021-12-24 20:57:00	1474348453832826884	2021
644	1118737814	2021-12-24 20:50:00	1474346784562769922	2021
645	130742606	2021-12-24 20:30:00	1474341692459393037	2021
646	959426808180453376	2021-12-24 20:27:00	1474340888570900482	2021
647	959426808180453376	2021-12-24 20:24:00	1474340247920340998	2021
648	1393742856	2021-12-24 20:23:00	1474339845057433610	2021
649	872381570014990340	2021-12-24 20:21:00	1474339427317325825	2021
650	2953678633	2021-12-24 20:20:00	1474339147926368259	2021
651	1431950740621168646	2021-12-24 20:17:00	1474338413105262592	2021
652	175638941	2021-12-24 20:14:00	1474337794780971008	2021
653	1321098233280491520	2021-12-24 19:57:00	1474333450975199234	2021
654	1359726519606595588	2021-12-24 19:48:00	1474331252887269376	2021
655	798016225	2021-12-24 19:41:00	1474329384895250438	2021
656	1239065080097943553	2021-12-24 19:34:00	1474327550168305668	2021
657	133965650	2021-12-24 19:31:00	1474326874239434756	2021
658	15193667	2021-12-24 19:23:00	1474324749681836036	2021
659	712889915093069824	2021-12-24 19:14:00	1474322664567492613	2021
660	1352140566	2021-12-24 19:12:00	1474322147359490051	2021
661	1518976987	2021-12-24 19:02:00	1474319666231197697	2021
662	930413224402436097	2021-12-24 18:55:00	1474317859862228993	2021
663	250141545	2021-12-24 18:39:00	1474313868994564099	2021
664	96788241	2021-12-24 18:33:00	1474312368809459718	2021
665	305917696	2021-12-24 18:31:00	1474311800519028737	2021
666	141822750	2021-12-24 18:17:00	1474308304101085187	2021
667	1089069839874834433	2021-12-24 18:17:00	1474308172772958211	2021
668	112144183	2021-12-24 18:06:00	1474305421343346694	2021
669	868285497549836289	2021-12-24 18:05:00	1474305194934808585	2021
670	959910138	2021-12-24 18:05:00	1474305120603353088	2021
671	2384874996	2021-12-24 17:58:00	1474303437064278023	2021
672	3869411054	2021-12-24 17:57:00	1474303269325664256	2021
673	1165632622610898945	2021-12-24 17:53:00	1474302245680599047	2021
674	896058216592711680	2021-12-24 17:49:00	1474301277446483969	2021
675	1569411512	2021-12-24 17:48:00	1474300815095758852	2021
676	1461490566232174592	2021-12-24 17:47:00	1474300750008586247	2021
677	883197413485232128	2021-12-24 17:45:00	1474300288366690305	2021
678	977546067330781186	2021-12-24 17:42:00	1474299526286839808	2021
679	105123275	2021-12-24 17:42:00	1474299462885740544	2021
680	940303507	2021-12-24 17:42:00	1474299363312934913	2021
681	221389405	2021-12-24 17:33:00	1474297151127945218	2021
682	9492642	2021-12-24 17:33:00	1474297074925858823	2021
683	2175652039	2021-12-24 17:20:00	1474294011334742031	2021
684	251593940	2021-12-24 17:15:00	1474292662413021184	2021
685	586013217	2021-12-24 17:13:00	1474292223806427137	2021
686	796572275138969600	2021-12-24 17:13:00	1474292185193349122	2021
687	185204208	2021-12-24 17:08:00	1474290844576653316	2021
688	2848512871	2021-12-24 16:59:00	1474288564527824900	2021
689	1146099945285410816	2021-12-24 16:56:00	1474287970689896449	2021
690	185204208	2021-12-24 16:50:00	1474286267764736000	2021
691	3020721763	2021-12-24 16:49:00	1474286092535103492	2021
692	1356844168883015680	2021-12-24 16:48:00	1474285959667941377	2021
693	626648151	2021-12-24 16:43:00	1474284681382494213	2021
694	1470724382146580481	2021-12-24 16:43:00	1474284598402379789	2021
695	1224718988120219652	2021-12-24 16:38:00	1474283206077980672	2021
696	1929172093	2021-12-24 16:28:00	1474280873432256516	2021
697	2988751303	2021-12-24 16:17:00	1474277930226556929	2021
698	2988751303	2021-12-24 16:17:00	1474277928670474241	2021
699	2988751303	2021-12-24 16:17:00	1474277927017906181	2021
700	1231603786818318337	2021-12-24 16:16:00	1474277849905664000	2021
701	1290500129170964480	2021-12-24 16:13:00	1474277144948011011	2021
702	3305563386	2021-12-24 16:13:00	1474277059518435330	2021
703	3278547553	2021-12-24 16:12:00	1474276683209646080	2021
704	1290500129170964480	2021-12-24 16:07:00	1474275532431060992	2021
705	518470826	2021-12-24 16:02:00	1474274294603862021	2021
706	806430636508483584	2021-12-24 15:59:00	1474273494389358604	2021
707	1250312156026789888	2021-12-24 15:58:00	1474273167548219392	2021
708	2380691378	2021-12-24 15:54:00	1474272296512933888	2021
709	977546067330781186	2021-12-24 15:48:00	1474270838719660036	2021
710	977546067330781186	2021-12-24 15:43:00	1474269520366010368	2021
711	2380691378	2021-12-24 15:42:00	1474269336017981448	2021
712	14079251	2021-12-24 15:42:00	1474269212793520133	2021
713	1290500129170964480	2021-12-24 15:38:00	1474268171377197066	2021
714	1290500129170964480	2021-12-24 15:30:00	1474266109583179782	2021
715	128844652	2021-12-24 15:24:00	1474264668315299840	2021
716	46667709	2021-12-24 15:23:00	1474264488472104962	2021
717	511049960	2021-12-24 15:16:00	1474262760448225280	2021
718	1040987008879943681	2021-12-24 15:03:00	1474259309878214656	2021
719	2815562138	2021-12-24 15:00:00	1474258659974987779	2021
720	1417931837146505217	2021-12-24 14:47:00	1474255513995341825	2021
721	1140975376924962817	2021-12-24 14:45:00	1474254807661948930	2021
722	1281575920889806849	2021-12-24 14:42:00	1474254231037419521	2021
723	121014939	2021-12-24 14:38:00	1474253231518007296	2021
724	248470288	2021-12-24 14:28:00	1474250599722283015	2021
725	248470288	2021-12-24 14:22:00	1474249161516400641	2021
726	855207363053182976	2021-12-24 14:21:00	1474248800672038915	2021
727	626648151	2021-12-24 14:20:00	1474248627589910531	2021
728	1271109584120246275	2021-12-24 14:18:00	1474248173241929731	2021
729	1290500129170964480	2021-12-24 14:16:00	1474247510390874113	2021
730	1325887380	2021-12-24 14:15:00	1474247385706790917	2021
731	132868392	2021-12-24 14:01:00	1474243899510370305	2021
732	68907054	2021-12-24 13:53:00	1474241712411508736	2021
733	1423029224881856518	2021-12-24 13:51:00	1474241202350608387	2021
734	983566984095789056	2021-12-24 13:41:00	1474238807944105987	2021
735	1084016260831006720	2021-12-24 13:41:00	1474238752117899266	2021
736	767870984703528960	2021-12-24 13:37:00	1474237815898935299	2021
737	3032013296	2021-12-24 13:37:00	1474237717211119617	2021
738	3032013296	2021-12-24 13:37:00	1474237712748388352	2021
739	2841014706	2021-12-24 13:33:00	1474236661022466048	2021
740	3023453568	2021-12-24 13:28:00	1474235624073076741	2021
741	937473195082260480	2021-12-24 13:27:00	1474235255863529483	2021
742	1887607411	2021-12-24 13:26:00	1474234919895240706	2021
743	79022455	2021-12-24 13:25:00	1474234784620871684	2021
744	1335935466202251265	2021-12-24 13:22:00	1474233980677681153	2021
745	1474008087736766464	2021-12-24 13:18:00	1474233031259201538	2021
746	767870984703528960	2021-12-24 13:15:00	1474232310140915713	2021
747	830742963915366404	2021-12-24 13:15:00	1474232243413729284	2021
748	1301404742778630144	2021-12-24 13:11:00	1474231126244077569	2021
749	1064897768584429569	2021-12-24 13:10:00	1474230983956516867	2021
750	1390937857473212420	2021-12-24 13:07:00	1474230262959849482	2021
751	1241237160524570625	2021-12-24 13:07:00	1474230226616217600	2021
752	1352140566	2021-12-24 13:03:00	1474229251545387009	2021
753	631996341	2021-12-24 12:56:00	1474227462624411652	2021
754	1320741040186294274	2021-12-24 12:55:00	1474227252917579776	2021
755	3292378650	2021-12-24 12:54:00	1474227032175579140	2021
756	719189013974810624	2021-12-24 12:53:00	1474226779280003072	2021
757	3023453568	2021-12-24 12:53:00	1474226750221864961	2021
758	2436080311	2021-12-24 12:51:00	1474226264945082372	2021
759	997818538093039616	2021-12-24 12:49:00	1474225785812971522	2021
760	2921108874	2021-12-24 12:47:00	1474225173918547979	2021
761	1213108716246990848	2021-12-24 12:37:00	1474222703041204261	2021
762	100759328	2021-12-24 12:30:00	1474220977856782337	2021
763	1398608019676491778	2021-12-24 12:29:00	1474220660218023983	2021
764	797249843974393856	2021-12-24 12:28:00	1474220349130948612	2021
765	1453945408481157126	2021-12-24 12:26:00	1474219829079212035	2021
766	1134275058501767169	2021-12-24 12:25:00	1474219727216324611	2021
767	187916108	2021-12-24 12:21:00	1474218674550894592	2021
768	1172020099194089473	2021-12-24 12:19:00	1474218266080194562	2021
769	3268547516	2021-12-24 12:14:00	1474216880361861125	2021
770	1296082194264285186	2021-12-24 12:10:00	1474215918540845058	2021
771	563752186	2021-12-24 11:59:00	1474213018569691139	2021
772	2956761608	2021-12-24 11:45:00	1474209625251938305	2021
773	1353080240667389952	2021-12-24 11:27:00	1474204980412583937	2021
774	982163719	2021-12-24 11:26:00	1474204900985032706	2021
775	95770567	2021-12-24 11:23:00	1474204148589805573	2021
776	2408911808	2021-12-24 11:22:00	1474203751712198660	2021
777	1298237741952507904	2021-12-24 11:18:00	1474202905456820228	2021
778	46667709	2021-12-24 11:18:00	1474202728142630913	2021
779	1381500898304663553	2021-12-24 11:15:00	1474201988003135491	2021
780	710242425042632704	2021-12-24 11:15:00	1474201977072795649	2021
781	908116758648602624	2021-12-24 11:13:00	1474201508027969536	2021
782	3302492816	2021-12-24 10:56:00	1474197237014339584	2021
783	1172020099194089473	2021-12-24 10:54:00	1474196776383295491	2021
784	857811620382220288	2021-12-24 10:53:00	1474196503229247488	2021
785	121712763	2021-12-24 10:52:00	1474196281145053185	2021
786	1185421985108488194	2021-12-24 10:48:00	1474195274965090307	2021
787	2602516567	2021-12-24 10:46:00	1474194851256496129	2021
788	131815154	2021-12-24 10:32:00	1474191242447958018	2021
789	80476873	2021-12-24 10:29:00	1474190503348686851	2021
790	14671913	2021-12-24 10:26:00	1474189703390068744	2021
791	267453320	2021-12-24 10:25:00	1474189561068945410	2021
792	2410825693	2021-12-24 10:21:00	1474188469862023170	2021
793	1339967009845555201	2021-12-24 10:17:00	1474187424934899717	2021
794	1339967009845555201	2021-12-24 10:17:00	1474187421361360898	2021
795	767870984703528960	2021-12-24 10:08:00	1474185160845565952	2021
796	131147126	2021-12-24 10:07:00	1474184839360552960	2021
797	1002758517969772545	2021-12-24 10:06:00	1474184749183016960	2021
798	890612570	2021-12-24 09:59:00	1474182905417322496	2021
799	842710481068482564	2021-12-24 09:58:00	1474182750374866945	2021
800	567994204	2021-12-24 09:51:00	1474180996165955585	2021
801	1400816196111400962	2021-12-24 09:50:00	1474180584515981318	2021
802	133965650	2021-12-24 09:44:00	1474179014038528001	2021
803	166659970	2021-12-24 09:43:00	1474178946258599937	2021
804	15171108	2021-12-24 09:41:00	1474178279016103938	2021
805	337517826	2021-12-24 09:38:00	1474177714462801924	2021
806	318882641	2021-12-24 09:37:00	1474177410690330624	2021
807	1440676647234015248	2021-12-24 09:35:00	1474176936859815936	2021
808	339690324	2021-12-24 09:35:00	1474176930287353860	2021
809	798004097018249217	2021-12-24 09:30:00	1474175683639521282	2021
810	154840085	2021-12-24 09:28:00	1474175045039984644	2021
811	863038925165608961	2021-12-24 09:27:00	1474174900219047936	2021
812	33036672	2021-12-24 09:26:00	1474174482571210752	2021
813	2900148348	2021-12-24 09:25:00	1474174282309971970	2021
814	748533270640369668	2021-12-24 09:24:00	1474174111870251008	2021
815	1393742856	2021-12-24 09:22:00	1474173510579011584	2021
816	7562932	2021-12-24 09:20:00	1474173085121396737	2021
817	3380478254	2021-12-24 09:12:00	1474171160971866112	2021
818	953917897	2021-12-24 09:12:00	1474170985616388098	2021
819	75042285	2021-12-24 09:10:00	1474170596196241410	2021
820	1015923805485654018	2021-12-24 09:10:00	1474170530580549632	2021
821	789144367181078529	2021-12-24 09:07:00	1474169772300709888	2021
822	1270229374004953088	2021-12-24 09:04:00	1474169005036675072	2021
823	85589158	2021-12-24 09:04:00	1474168958559592451	2021
824	172366620	2021-12-24 09:02:00	1474168506807914499	2021
825	1115061104126783488	2021-12-24 09:01:00	1474168211495354368	2021
826	1380462527750963205	2021-12-24 08:58:00	1474167635659362304	2021
827	474837048	2021-12-24 08:58:00	1474167451130937344	2021
828	62514558	2021-12-24 08:55:00	1474166724211933185	2021
829	145175372	2021-12-24 08:52:00	1474166154969108487	2021
830	2479206546	2021-12-24 08:49:00	1474165371418853376	2021
831	2479206546	2021-12-24 08:44:00	1474164113379323908	2021
832	258788622	2021-12-24 08:43:00	1474163689314189313	2021
833	1152597672	2021-12-24 08:33:00	1474161356375195649	2021
834	136287252	2021-12-24 08:32:00	1474160926316441608	2021
835	1241299526431854592	2021-12-24 08:27:00	1474159860891938818	2021
836	6729362	2021-12-24 08:26:00	1474159566355320834	2021
837	110134572	2021-12-24 08:26:00	1474159538601590785	2021
838	207824041	2021-12-24 08:24:00	1474158957615026176	2021
839	1274976875228454912	2021-12-24 08:22:00	1474158440914497538	2021
840	624214070	2021-12-24 08:22:00	1474158385113497604	2021
841	95770567	2021-12-24 08:20:00	1474158056489783299	2021
842	57871786	2021-12-24 08:19:00	1474157755233890304	2021
843	319779211	2021-12-24 08:19:00	1474157740927119367	2021
844	1462914859616522242	2021-12-24 08:19:00	1474157628540723203	2021
845	3227066977	2021-12-24 08:17:00	1474157297761161216	2021
846	474837048	2021-12-24 08:17:00	1474157233986740226	2021
847	9492642	2021-12-24 08:13:00	1474156149616558085	2021
848	130815369	2021-12-24 08:00:00	1474153022674866180	2021
849	1470391178818625537	2021-12-24 08:00:00	1474152850989199364	2021
850	108920781	2021-12-24 07:59:00	1474152671515136003	2021
851	1354718665770295296	2021-12-24 07:58:00	1474152516179095553	2021
852	1221743098423730178	2021-12-24 07:54:00	1474151576805974017	2021
853	1974862796	2021-12-24 07:54:00	1474151376771256321	2021
854	234582724	2021-12-24 07:49:00	1474150190710136835	2021
855	276942235	2021-12-24 07:47:00	1474149686168911876	2021
856	858637776958267392	2021-12-24 07:46:00	1474149521240502272	2021
857	1415744726	2021-12-24 07:46:00	1474149463967281153	2021
858	324156686	2021-12-24 07:45:00	1474149266008731648	2021
859	1390453542092034050	2021-12-24 07:44:00	1474149040216743938	2021
860	121006318	2021-12-24 07:44:00	1474148814240227328	2021
861	901802165676589058	2021-12-24 07:41:00	1474148080799092736	2021
862	86099004	2021-12-24 07:36:00	1474146858495021058	2021
863	767870984703528960	2021-12-24 07:36:00	1474146818028355588	2021
864	1887607411	2021-12-24 07:33:00	1474146055335788577	2021
865	767870984703528960	2021-12-24 07:32:00	1474145876902039554	2021
866	3191593129	2021-12-24 07:28:00	1474145019313684480	2021
867	953085254901800960	2021-12-24 07:22:00	1474143336328056837	2021
868	1238051271346544640	2021-12-24 07:21:00	1474143109072441344	2021
869	356189293	2021-12-24 07:19:00	1474142642611326980	2021
870	1251375283103399936	2021-12-24 07:14:00	1474141279290523649	2021
871	2772135810	2021-12-24 07:14:00	1474141263725494273	2021
872	1471549076064059392	2021-12-24 07:13:00	1474141050587566091	2021
873	105277497	2021-12-24 07:04:00	1474138967054647301	2021
874	777645625005355008	2021-12-24 07:03:00	1474138503554682880	2021
875	3238318009	2021-12-24 07:02:00	1474138307991072768	2021
876	368148238	2021-12-24 06:59:00	1474137554589204481	2021
877	1066601301084037121	2021-12-24 06:54:00	1474136409250594816	2021
878	1042545739	2021-12-24 06:54:00	1474136368410664960	2021
879	1124817757143306241	2021-12-24 06:54:00	1474136333463748609	2021
880	1414168503691538433	2021-12-24 06:36:00	1474131873379291137	2021
881	1460836598661410817	2021-12-24 06:28:00	1474129867029549059	2021
882	264837274	2021-12-24 06:28:00	1474129812159864832	2021
883	1050290621234073600	2021-12-24 06:16:00	1474126759859994624	2021
884	764970455862095872	2021-12-24 06:12:00	1474125761041014785	2021
885	843275357151100928	2021-12-24 06:04:00	1474123846047666176	2021
886	1146099945285410816	2021-12-24 05:52:00	1474120767919235073	2021
887	1021000054566338565	2021-12-24 05:51:00	1474120508740632576	2021
888	919593032613113856	2021-12-24 05:37:00	1474117091200737282	2021
889	1204700780483055616	2021-12-24 05:36:00	1474116698441908224	2021
890	1029435574224998400	2021-12-24 05:28:00	1474114648656195584	2021
891	1029435574224998400	2021-12-24 05:25:00	1474113922215014422	2021
892	631697671	2021-12-24 05:21:00	1474113041226940416	2021
893	941939777250607104	2021-12-24 05:05:00	1474108985464987648	2021
894	1887607411	2021-12-24 05:05:00	1474108831802093568	2021
895	1033919238	2021-12-24 05:03:00	1474108434719342593	2021
896	1294890149461946368	2021-12-24 04:43:00	1474103502091984896	2021
897	1887607411	2021-12-24 04:35:00	1474101267748188176	2021
898	1390781010174824448	2021-12-24 04:16:00	1474096716656037888	2021
899	709934866549215232	2021-12-24 04:13:00	1474095904131289088	2021
900	1148080690556051456	2021-12-24 04:05:00	1474093713374658560	2021
901	46297868	2021-12-24 03:56:00	1474091606500278272	2021
902	1376323679521361922	2021-12-24 02:57:00	1474076601604538368	2021
903	1366626197942149120	2021-12-24 02:46:00	1474073902502772736	2021
904	1349284270167138304	2021-12-24 02:40:00	1474072356394237953	2021
905	927186931	2021-12-24 02:25:00	1474068632393359360	2021
906	169480493	2021-12-24 02:18:00	1474066899621548032	2021
907	3245032789	2021-12-24 02:15:00	1474066059766689793	2021
908	1160954287725219840	2021-12-24 02:14:00	1474065853989945344	2021
909	1160954287725219840	2021-12-24 02:09:00	1474064758743908353	2021
910	1166955805582614528	2021-12-24 02:01:00	1474062742277726208	2021
911	1166955805582614528	2021-12-24 01:59:00	1474062055804399618	2021
912	1195736761936203776	2021-12-24 01:34:00	1474055755359670278	2021
913	715830605913714689	2021-12-24 01:29:00	1474054675901349894	2021
914	1280600687076798465	2021-12-24 01:28:00	1474054253937573889	2021
915	66077793	2021-12-24 01:19:00	1474052047054204930	2021
916	1260128430835724290	2021-12-24 01:15:00	1474051122533134336	2021
917	767870984703528960	2021-12-24 01:01:00	1474047512210296832	2021
918	1280600687076798465	2021-12-24 01:00:00	1474047307088015361	2021
919	1383677475222286336	2021-12-24 00:57:00	1474046574859010050	2021
920	767870984703528960	2021-12-24 00:57:00	1474046479878995968	2021
921	121014939	2021-12-24 00:52:00	1474045269637754880	2021
922	1106496167922167808	2021-12-24 00:45:00	1474043612929597447	2021
923	66077793	2021-12-24 00:45:00	1474043404527226882	2021
924	1332797924	2021-12-24 00:40:00	1474042176825102338	2021
925	4441766059	2021-12-24 00:39:00	1474041873350414338	2021
926	1280600687076798465	2021-12-24 00:37:00	1474041566037970949	2021
927	186125893	2021-12-24 00:37:00	1474041515756654595	2021
928	1146042571249971201	2021-12-24 00:34:00	1474040656981262340	2021
929	1023353450690621440	2021-12-24 00:32:00	1474040097226256385	2021
930	3275231850	2021-12-24 00:28:00	1474039253353250817	2021
931	1070279362426036225	2021-12-24 00:26:00	1474038786137137153	2021
932	1429448703484383235	2021-12-24 00:23:00	1474037916678889474	2021
933	988538241136574464	2021-12-24 00:22:00	1474037620074491911	2021
934	1124817757143306241	2021-12-24 00:17:00	1474036529232510983	2021
935	1042545739	2021-12-24 00:17:00	1474036488933605379	2021
936	1463291627615645699	2021-12-24 00:14:00	1474035718964256769	2021
937	1280600687076798465	2021-12-24 00:14:00	1474035700794556417	2021
938	1246650044553428992	2021-12-24 00:14:00	1474035584998178816	2021
939	2569945880	2021-12-24 00:12:00	1474035301236736000	2021
940	1320659952780726275	2021-12-24 00:08:00	1474034257555517440	2021
941	1187071928562896897	2021-12-24 00:06:00	1474033593941118982	2021
942	85484184	2021-12-24	1474032089263898627	2021
943	832055599424614400	2021-12-23 23:55:00	1474030913608892421	2021
944	132928327	2021-12-23 23:54:00	1474030534527713287	2021
945	1086636015324880896	2021-12-23 23:53:00	1474030495013158914	2021
946	343399764	2021-12-23 23:53:00	1474030316969144326	2021
947	5786882	2021-12-23 23:50:00	1474029599235665934	2021
948	1240821503953756161	2021-12-23 23:46:00	1474028726182903810	2021
949	1390781010174824448	2021-12-23 23:44:00	1474028140054065157	2021
950	1309845392247255040	2021-12-23 23:43:00	1474027884868403200	2021
951	733582822988898307	2021-12-23 23:42:00	1474027538968375299	2021
952	897650545971703808	2021-12-23 23:38:00	1474026688178962436	2021
953	125720797	2021-12-23 23:33:00	1474025445025005571	2021
954	1280600687076798465	2021-12-23 23:32:00	1474025177726189570	2021
955	2292519230	2021-12-23 23:32:00	1474025168016375812	2021
956	841663673999409153	2021-12-23 23:32:00	1474025008351813635	2021
957	918633132168962048	2021-12-23 23:28:00	1474024035340394498	2021
958	95770567	2021-12-23 23:24:00	1474023060454146050	2021
959	318311552	2021-12-23 23:17:00	1474021265220726787	2021
960	1244554631973199872	2021-12-23 23:12:00	1474020185078398976	2021
961	2544259734	2021-12-23 23:12:00	1474020071047835653	2021
962	1434552610187464706	2021-12-23 23:10:00	1474019528904679424	2021
963	1280600687076798465	2021-12-23 23:06:00	1474018607936188417	2021
964	844576487558725632	2021-12-23 23:04:00	1474017953008209920	2021
965	13426272	2021-12-23 23:00:00	1474016952259866626	2021
966	14825258	2021-12-23 22:59:00	1474016765248442373	2021
967	1064897768584429569	2021-12-23 22:57:00	1474016261617381376	2021
968	349359476	2021-12-23 22:56:00	1474015973179260939	2021
969	4485651	2021-12-23 22:55:00	1474015874718011392	2021
970	204552581	2021-12-23 22:55:00	1474015847224320001	2021
971	14485605	2021-12-23 22:52:00	1474014980819533831	2021
972	1271784957988319233	2021-12-23 22:49:00	1474014320098906116	2021
973	46297868	2021-12-23 22:49:00	1474014187651170306	2021
974	1258042580433920001	2021-12-23 22:42:00	1474012644298608642	2021
975	487940025	2021-12-23 22:41:00	1474012255595692034	2021
976	1183562095389859840	2021-12-23 22:39:00	1474011814002593793	2021
977	1426451505494728707	2021-12-23 22:38:00	1474011609190526985	2021
978	576117269	2021-12-23 22:37:00	1474011289244831745	2021
979	127295468	2021-12-23 22:37:00	1474011156759322624	2021
980	86099004	2021-12-23 22:36:00	1474011080733392899	2021
981	1147514006	2021-12-23 22:36:00	1474010948545691652	2021
982	1221911284733575171	2021-12-23 22:36:00	1474010905612808195	2021
983	1168172971048853504	2021-12-23 22:34:00	1474010567019237381	2021
984	1472120096646901766	2021-12-23 22:34:00	1474010562522927111	2021
985	246694620	2021-12-23 22:32:00	1474010091242528771	2021
986	697731424170815488	2021-12-23 22:32:00	1474010004693073924	2021
987	1946403595	2021-12-23 22:30:00	1474009610483023882	2021
988	1264194101315989504	2021-12-23 22:29:00	1474009213274066946	2021
989	149073112	2021-12-23 22:26:00	1474008553258360832	2021
990	135948300	2021-12-23 22:25:00	1474008328062005249	2021
991	1055326559337246720	2021-12-23 22:21:00	1474007224653848580	2021
992	186125893	2021-12-23 22:19:00	1474006853311135744	2021
993	136284333	2021-12-23 22:12:00	1474005051727573000	2021
994	265229175	2021-12-23 22:12:00	1474004996597649409	2021
995	740388450	2021-12-23 22:10:00	1474004450042085378	2021
996	356195126	2021-12-23 22:10:00	1474004408665276419	2021
997	3321559927	2021-12-23 22:09:00	1474004295150628869	2021
998	1365523789967093763	2021-12-23 22:05:00	1474003332620763140	2021
999	350537915	2021-12-23 22:05:00	1474003228065173508	2021
1000	20664086	2021-12-23 22:03:00	1474002724799021057	2021
1001	201584177	2021-12-23 22:01:00	1474002228029849600	2021
1002	898445370585264130	2021-12-23 21:56:00	1474000930861625346	2021
1003	977546067330781186	2021-12-23 21:53:00	1474000255771623432	2021
1004	103237918	2021-12-23 21:53:00	1474000254286843919	2021
1005	1887607411	2021-12-23 21:52:00	1473999865168351237	2021
1006	977546067330781186	2021-12-23 21:51:00	1473999748101468167	2021
1007	307290445	2021-12-23 21:50:00	1473999548771368960	2021
1008	778760815268679680	2021-12-23 21:48:00	1473998864898486274	2021
1009	1262689622691217409	2021-12-23 21:47:00	1473998696610410497	2021
1010	1126211557	2021-12-23 21:44:00	1473998064314892293	2021
1011	1155399371904602112	2021-12-23 21:43:00	1473997689369272321	2021
1012	5006641	2021-12-23 21:43:00	1473997664467709957	2021
1013	1405757160298975233	2021-12-23 21:43:00	1473997618372292608	2021
1014	241657274	2021-12-23 21:42:00	1473997563187830784	2021
1015	1126211557	2021-12-23 21:41:00	1473997213517107203	2021
1016	956210316718718981	2021-12-23 21:37:00	1473996129989963777	2021
1017	821449872150843393	2021-12-23 21:33:00	1473995168458149889	2021
1018	1260925241355689985	2021-12-23 21:32:00	1473995042125606914	2021
1019	593281547	2021-12-23 21:32:00	1473994998316253186	2021
1020	339588262	2021-12-23 21:31:00	1473994659672526855	2021
1021	1347178964662423557	2021-12-23 21:31:00	1473994584917446662	2021
1022	18930445	2021-12-23 21:28:00	1473993834661310468	2021
1023	161275080	2021-12-23 21:27:00	1473993723587735552	2021
1024	166566923	2021-12-23 21:27:00	1473993551596113920	2021
1025	356195126	2021-12-23 21:26:00	1473993421794975744	2021
1026	1916893728	2021-12-23 21:26:00	1473993291742203910	2021
1027	1208699656579907584	2021-12-23 21:25:00	1473993038435594242	2021
1028	88157290	2021-12-23 21:24:00	1473992975739146244	2021
1029	1376323679521361922	2021-12-23 21:23:00	1473992670418989058	2021
1030	858696207706628096	2021-12-23 21:23:00	1473992658851086344	2021
1031	1316012539	2021-12-23 21:23:00	1473992625598648326	2021
1032	141781293	2021-12-23 21:22:00	1473992410770587657	2021
1033	1113703902161977344	2021-12-23 21:20:00	1473992005693087749	2021
1034	1038385199472566274	2021-12-23 21:18:00	1473991452917374977	2021
1035	1241934415137128449	2021-12-23 21:17:00	1473991034355216385	2021
1036	90615782	2021-12-23 21:16:00	1473990910245744641	2021
1037	225648348	2021-12-23 21:16:00	1473990905699127297	2021
1038	268772770	2021-12-23 21:14:00	1473990415657598977	2021
1039	721009902227828736	2021-12-23 21:07:00	1473988625574805504	2021
1040	806114919124873221	2021-12-23 21:03:00	1473987581323116556	2021
1041	2391852882	2021-12-23 21:02:00	1473987484615065606	2021
1042	1006491679883317249	2021-12-23 21:01:00	1473987197733064705	2021
1043	386264583	2021-12-23 21:00:00	1473986980665241600	2021
1044	133181052	2021-12-23 21:00:00	1473986760107597828	2021
1045	918633132168962048	2021-12-23 21:00:00	1473986749043212297	2021
1046	3196732176	2021-12-23 20:59:00	1473986719649513476	2021
1047	1336554396264513536	2021-12-23 20:59:00	1473986635465658368	2021
1048	707405923581493250	2021-12-23 20:53:00	1473985129756639239	2021
1049	556899795	2021-12-23 20:51:00	1473984647994671104	2021
1050	1246650044553428992	2021-12-23 20:45:00	1473983076120555526	2021
1051	163735738	2021-12-23 20:45:00	1473982984189788166	2021
1052	66082940	2021-12-23 20:44:00	1473982879617421314	2021
1053	812584264382357505	2021-12-23 20:44:00	1473982793206362113	2021
1054	918633132168962048	2021-12-23 20:43:00	1473982715330707456	2021
1055	705509885153140736	2021-12-23 20:43:00	1473982612759007248	2021
1056	2511596126	2021-12-23 20:40:00	1473981935546671105	2021
1057	999638780502917120	2021-12-23 20:38:00	1473981253565431809	2021
1058	918633132168962048	2021-12-23 20:37:00	1473981205091876867	2021
1059	1302580858314842113	2021-12-23 20:36:00	1473980932864757764	2021
1060	1326861333971693568	2021-12-23 20:34:00	1473980277739634695	2021
1061	1076450195569659904	2021-12-23 20:33:00	1473980037062103043	2021
1062	50486777	2021-12-23 20:31:00	1473979647335759872	2021
1063	918633132168962048	2021-12-23 20:29:00	1473979180593606656	2021
1064	1441194197344612354	2021-12-23 20:28:00	1473978855623135232	2021
1065	954554326491455488	2021-12-23 20:24:00	1473977935770296320	2021
1066	1133750791167066113	2021-12-23 20:24:00	1473977786637651977	2021
1067	721321220973600768	2021-12-23 20:22:00	1473977311402037254	2021
1068	60868445	2021-12-23 20:20:00	1473976768683933696	2021
1069	1339373809	2021-12-23 20:20:00	1473976726032351235	2021
1070	755705485102231552	2021-12-23 20:19:00	1473976611586592775	2021
1071	3241106750	2021-12-23 20:17:00	1473976079472009217	2021
1072	264626216	2021-12-23 20:07:00	1473973627033120770	2021
1073	3151024566	2021-12-23 20:07:00	1473973582254718979	2021
1074	1308643425453928448	2021-12-23 20:06:00	1473973318625918976	2021
1075	904521490392989696	2021-12-23 20:05:00	1473972957823520771	2021
1076	1351634011198668802	2021-12-23 20:04:00	1473972773081194498	2021
1077	1438287746	2021-12-23 20:02:00	1473972295215779843	2021
1078	3104907205	2021-12-23 20:00:00	1473971743106936832	2021
1079	130439009	2021-12-23 20:00:00	1473971738199601155	2021
1080	126048137	2021-12-23 19:59:00	1473971505654829060	2021
1081	57028854	2021-12-23 19:58:00	1473971236476973063	2021
1082	1378977031304581121	2021-12-23 19:57:00	1473971124048642052	2021
1083	805196908507451392	2021-12-23 19:56:00	1473970663497285634	2021
1084	1296442573502914561	2021-12-23 19:55:00	1473970551547109381	2021
1085	1097682879692206081	2021-12-23 19:55:00	1473970460392321031	2021
1086	3074916937	2021-12-23 19:53:00	1473969896509870082	2021
1087	121373129	2021-12-23 19:51:00	1473969601554059264	2021
1088	1063978481938120704	2021-12-23 19:47:00	1473968614529470468	2021
1089	1162722714	2021-12-23 19:47:00	1473968548846669824	2021
1090	333769901	2021-12-23 19:45:00	1473967924247687170	2021
1091	1436013977146826776	2021-12-23 19:44:00	1473967621393498113	2021
1092	1397866437822214147	2021-12-23 19:43:00	1473967472923807750	2021
1093	130532111	2021-12-23 19:42:00	1473967279402815489	2021
1094	1246118641	2021-12-23 19:41:00	1473966976729219073	2021
1095	1120464603589169152	2021-12-23 19:36:00	1473965668215451650	2021
1096	192247568	2021-12-23 19:35:00	1473965395128492040	2021
1097	137577319	2021-12-23 19:34:00	1473965333115699204	2021
1098	53702303	2021-12-23 19:32:00	1473964800200015876	2021
1099	1345538289889996800	2021-12-23 19:32:00	1473964789504552963	2021
1100	105974943	2021-12-23 19:29:00	1473963987033202692	2021
1101	108809492	2021-12-23 19:29:00	1473963972814864385	2021
1102	791564397466365952	2021-12-23 19:29:00	1473963962144542720	2021
1103	391791192	2021-12-23 19:28:00	1473963808884690950	2021
1104	89606931	2021-12-23 19:28:00	1473963779130277890	2021
1105	1393071505945202694	2021-12-23 19:28:00	1473963604496232449	2021
1106	1333756925918420994	2021-12-23 19:26:00	1473963127725506564	2021
1107	878559940389912578	2021-12-23 19:26:00	1473963127293288454	2021
1108	482819117	2021-12-23 19:26:00	1473963092073938949	2021
1109	249577938	2021-12-23 19:23:00	1473962431777226759	2021
1110	542245303	2021-12-23 19:23:00	1473962410654707712	2021
1111	2192456942	2021-12-23 19:22:00	1473962292060758016	2021
1112	1316601722	2021-12-23 19:22:00	1473962222674411525	2021
1113	57871786	2021-12-23 19:22:00	1473962218404593669	2021
1114	78855355	2021-12-23 19:22:00	1473962161659850755	2021
1115	1424512572900868096	2021-12-23 19:21:00	1473962050225606659	2021
1116	108760465	2021-12-23 19:21:00	1473961999130574849	2021
1117	330242061	2021-12-23 19:21:00	1473961869165867016	2021
1118	1309574105713139712	2021-12-23 19:21:00	1473961852078268419	2021
1119	23117169	2021-12-23 19:21:00	1473961847330320384	2021
1120	1894351598	2021-12-23 19:20:00	1473961747031924737	2021
1121	200146684	2021-12-23 19:20:00	1473961632162545669	2021
1122	856349294	2021-12-23 19:19:00	1473961478692950018	2021
1123	709934866549215232	2021-12-23 19:14:00	1473960095533121538	2021
1124	563752186	2021-12-23 19:05:00	1473957909910663168	2021
1125	230642834	2021-12-23 19:04:00	1473957782303166469	2021
1126	1270324413280317447	2021-12-23 19:04:00	1473957552774074370	2021
1127	1376323679521361922	2021-12-23 19:01:00	1473956877822459904	2021
1128	268375983	2021-12-23 18:59:00	1473956416721670150	2021
1129	909813060138762242	2021-12-23 18:58:00	1473956281090473987	2021
1130	404670181	2021-12-23 18:57:00	1473955995915517952	2021
1131	151569919	2021-12-23 18:55:00	1473955316346003456	2021
1132	1021627547803512833	2021-12-23 18:50:00	1473954048311447557	2021
1133	143383314	2021-12-23 18:50:00	1473954038203162625	2021
1134	958329282094284800	2021-12-23 18:48:00	1473953583389298688	2021
1135	1117756416192684034	2021-12-23 18:47:00	1473953353231388681	2021
1136	1274159087001808898	2021-12-23 18:47:00	1473953297187090433	2021
1137	1270229374004953088	2021-12-23 18:42:00	1473952248850190337	2021
1138	1444632996611379202	2021-12-23 18:39:00	1473951502616371201	2021
1139	1444632996611379202	2021-12-23 18:38:00	1473951213096153090	2021
1140	2994818887	2021-12-23 18:35:00	1473950292127653888	2021
1141	1383303371809955852	2021-12-23 18:33:00	1473949867068518404	2021
1142	710709567164788736	2021-12-23 18:25:00	1473947860735782912	2021
1143	1233608415395475456	2021-12-23 18:21:00	1473946935505879044	2021
1144	801429059754307584	2021-12-23 18:19:00	1473946291583741963	2021
1145	3268547516	2021-12-23 18:17:00	1473945797318574086	2021
1146	1415656938	2021-12-23 18:14:00	1473944974924578816	2021
1147	1383927296	2021-12-23 18:13:00	1473944953722380291	2021
1148	717046004	2021-12-23 18:12:00	1473944668673290247	2021
1149	3172155102	2021-12-23 18:05:00	1473942911842922498	2021
1150	1256010388446908416	2021-12-23 18:04:00	1473942526147305472	2021
1151	1293200491636129792	2021-12-23 18:03:00	1473942329069547525	2021
1152	124399191	2021-12-23 17:59:00	1473941212461555713	2021
1153	930905649826934784	2021-12-23 17:57:00	1473940855715155974	2021
1154	12780542	2021-12-23 17:53:00	1473939813468635141	2021
1155	132870198	2021-12-23 17:50:00	1473939057189490690	2021
1156	1887607411	2021-12-23 17:49:00	1473938711708459008	2021
1157	3405554472	2021-12-23 17:48:00	1473938615981932547	2021
1158	46282367	2021-12-23 17:47:00	1473938206987284481	2021
1159	1419199133060005892	2021-12-23 17:46:00	1473938018939838468	2021
1160	1238893279086645248	2021-12-23 17:46:00	1473937936370782212	2021
1161	1256152941876019200	2021-12-23 17:45:00	1473937906410881032	2021
1162	98816221	2021-12-23 17:45:00	1473937820004020230	2021
1163	1051090029383045120	2021-12-23 17:42:00	1473937054245724161	2021
1164	49540955	2021-12-23 17:40:00	1473936608131162112	2021
1165	3301156769	2021-12-23 17:40:00	1473936483279323137	2021
1166	1147472722445758466	2021-12-23 17:40:00	1473936475758940165	2021
1167	571651902	2021-12-23 17:38:00	1473935958244741120	2021
1168	1270983801032736768	2021-12-23 17:36:00	1473935534435504130	2021
1169	3318043956	2021-12-23 17:35:00	1473935368143933441	2021
1170	780219004837175296	2021-12-23 17:34:00	1473934932837871620	2021
1171	47089060	2021-12-23 17:33:00	1473934699177594880	2021
1172	965110563901620226	2021-12-23 17:31:00	1473934323929972738	2021
1173	3834644113	2021-12-23 17:23:00	1473932228912889857	2021
1174	121373129	2021-12-23 17:22:00	1473931930987282432	2021
1175	2829181370	2021-12-23 17:20:00	1473931623603511303	2021
1176	1376609716239917057	2021-12-23 17:20:00	1473931567651487744	2021
1177	808646457758650368	2021-12-23 17:20:00	1473931395936690179	2021
1178	1144621519231827968	2021-12-23 17:19:00	1473931336901853185	2021
1179	1347250061487583235	2021-12-23 17:14:00	1473929871294607369	2021
1180	339588262	2021-12-23 17:08:00	1473928389463781377	2021
1181	815946525515726850	2021-12-23 17:01:00	1473926736077529098	2021
1182	798524702	2021-12-23 17:00:00	1473926436688138241	2021
1183	3238153780	2021-12-23 16:59:00	1473926227576897538	2021
1184	1417574665229258756	2021-12-23 16:57:00	1473925642614099968	2021
1185	55448212	2021-12-23 16:55:00	1473925113934671876	2021
1186	109220919	2021-12-23 16:53:00	1473924714444001284	2021
1187	1887607411	2021-12-23 16:52:00	1473924485573087232	2021
1188	3001438590	2021-12-23 16:51:00	1473924135269310471	2021
1189	2179409910	2021-12-23 16:49:00	1473923606115909632	2021
1190	1110887931722399746	2021-12-23 16:48:00	1473923372983930889	2021
1191	238140017	2021-12-23 16:47:00	1473923220990734340	2021
1192	238140017	2021-12-23 16:46:00	1473922861253668871	2021
1193	813248134931329024	2021-12-23 16:44:00	1473922516951646210	2021
1194	187916108	2021-12-23 16:42:00	1473921857514778624	2021
1195	1379183982944772097	2021-12-23 16:40:00	1473921557659811842	2021
1196	1097412090652897280	2021-12-23 16:37:00	1473920604416143362	2021
1197	1390375262483714048	2021-12-23 16:36:00	1473920456940199937	2021
1198	1037538170806579200	2021-12-23 16:36:00	1473920392419225605	2021
1199	116181465	2021-12-23 16:32:00	1473919548441399298	2021
1200	1256086209618604033	2021-12-23 16:30:00	1473918894914273282	2021
1201	1001441472820858880	2021-12-23 16:30:00	1473918885649063938	2021
1202	1298290808236343297	2021-12-23 16:27:00	1473918058804969473	2021
1203	1099998230610235392	2021-12-23 16:25:00	1473917751609937920	2021
1204	167332548	2021-12-23 16:25:00	1473917686615011331	2021
1205	2478176030	2021-12-23 16:24:00	1473917524177989637	2021
1206	1366299887466209280	2021-12-23 16:24:00	1473917370943307780	2021
1207	3012047023	2021-12-23 16:22:00	1473916908273831941	2021
1208	19897942	2021-12-23 16:22:00	1473916862753034240	2021
1209	1128483961	2021-12-23 16:22:00	1473916862002245632	2021
1210	1051449522319024128	2021-12-23 16:22:00	1473916855035531265	2021
1211	1252777533696700417	2021-12-23 16:21:00	1473916781287059457	2021
1212	46535246	2021-12-23 16:20:00	1473916458472448006	2021
1213	1376755229224443905	2021-12-23 16:19:00	1473916189063905281	2021
1214	46535246	2021-12-23 16:19:00	1473916148274335750	2021
1215	59715794	2021-12-23 16:16:00	1473915418578657286	2021
1216	19897942	2021-12-23 16:15:00	1473915082241634304	2021
1217	570899036	2021-12-23 16:15:00	1473915029875748864	2021
1218	1052625745	2021-12-23 16:11:00	1473914252876738562	2021
1219	1085050194159255552	2021-12-23 16:10:00	1473913769067573248	2021
1220	709921009	2021-12-23 16:01:00	1473911646393626625	2021
1221	116749825	2021-12-23 15:56:00	1473910462291259394	2021
1222	1005551820716924928	2021-12-23 15:54:00	1473909805538766849	2021
1223	2791012176	2021-12-23 15:53:00	1473909736357924867	2021
1224	138442862	2021-12-23 15:53:00	1473909690732261377	2021
1225	1342375834867273728	2021-12-23 15:53:00	1473909686630232069	2021
1226	1355223439016038402	2021-12-23 15:43:00	1473907104880947204	2021
1227	1355223439016038402	2021-12-23 15:41:00	1473906559625625600	2021
1228	1401712678557470723	2021-12-23 15:37:00	1473905623280787456	2021
1229	1214046089956872192	2021-12-23 15:35:00	1473905044231946242	2021
1230	191399702	2021-12-23 15:31:00	1473904131966640130	2021
1231	84601123	2021-12-23 15:30:00	1473903885563854851	2021
1232	980440379643150336	2021-12-23 15:29:00	1473903531526848514	2021
1233	1200773272612139008	2021-12-23 15:25:00	1473902448104583168	2021
1234	1366831786819346436	2021-12-23 15:23:00	1473902129496866818	2021
1235	114746996	2021-12-23 15:23:00	1473902014589730817	2021
1236	75042285	2021-12-23 15:12:00	1473899348987887616	2021
1237	1038385199472566274	2021-12-23 15:11:00	1473899068359593986	2021
1238	904614258268266497	2021-12-23 15:11:00	1473899006975971330	2021
1239	1186847758528872450	2021-12-23 15:09:00	1473898418737389571	2021
1240	725906058040905728	2021-12-23 15:04:00	1473897197284782080	2021
1241	134052456	2021-12-23 15:02:00	1473896713094316034	2021
1242	356195126	2021-12-23 15:01:00	1473896588632543232	2021
1243	4890984094	2021-12-23 15:00:00	1473896375725301762	2021
1244	356195126	2021-12-23 14:58:00	1473895670960779267	2021
1245	157387411	2021-12-23 14:57:00	1473895435958099974	2021
1246	113157578	2021-12-23 14:53:00	1473894491744780290	2021
1247	2356174806	2021-12-23 14:51:00	1473893922187673600	2021
1248	2356174806	2021-12-23 14:48:00	1473893267205140480	2021
1249	624214070	2021-12-23 14:47:00	1473892883275350017	2021
1250	253659516	2021-12-23 14:46:00	1473892863159447553	2021
1251	718845417534795776	2021-12-23 14:46:00	1473892849205002241	2021
1252	1176244227191132160	2021-12-23 14:46:00	1473892720259514369	2021
1253	1315676658314215426	2021-12-23 14:45:00	1473892440033890306	2021
1254	948138479967395841	2021-12-23 14:45:00	1473892410237534211	2021
1255	961543065717501952	2021-12-23 14:42:00	1473891826503647232	2021
1256	66381647	2021-12-23 14:41:00	1473891476799377411	2021
1257	258788622	2021-12-23 14:40:00	1473891190596866055	2021
1258	274306226	2021-12-23 14:38:00	1473890657194287106	2021
1259	961543065717501952	2021-12-23 14:33:00	1473889583758966784	2021
1260	1162605111283048449	2021-12-23 14:30:00	1473888776934014979	2021
1261	266415996	2021-12-23 14:26:00	1473887721521389569	2021
1262	120375508	2021-12-23 14:24:00	1473887277869051909	2021
1263	1101162740	2021-12-23 14:23:00	1473886917993594885	2021
1264	1087890947390631936	2021-12-23 14:20:00	1473886327217475585	2021
1265	108879744	2021-12-23 14:18:00	1473885754728546310	2021
1266	2922843452	2021-12-23 14:17:00	1473885522385051652	2021
1267	1325887380	2021-12-23 14:15:00	1473884997824262144	2021
1268	398736395	2021-12-23 14:15:00	1473884913208537089	2021
1269	1461178907080933376	2021-12-23 14:14:00	1473884805674995720	2021
1270	1277008867805650944	2021-12-23 14:11:00	1473884048242130949	2021
1271	1369926837258706948	2021-12-23 14:10:00	1473883786412982274	2021
1272	1144621519231827968	2021-12-23 14:08:00	1473883154142609410	2021
1273	1081908880085401600	2021-12-23 14:04:00	1473882200697622528	2021
1274	1246144328944070657	2021-12-23 14:03:00	1473881996430839810	2021
1275	30820739	2021-12-23 14:03:00	1473881837932249089	2021
1276	1471438583890595842	2021-12-23 14:01:00	1473881524668108801	2021
1277	1246144328944070657	2021-12-23 14:01:00	1473881520276672512	2021
1278	971617489640554497	2021-12-23 13:57:00	1473880493397786627	2021
1279	999449905864196097	2021-12-23 13:54:00	1473879677144301568	2021
1280	900354154899546113	2021-12-23 13:54:00	1473879596714147870	2021
1281	1111334080761610240	2021-12-23 13:52:00	1473879272259727368	2021
1282	57028854	2021-12-23 13:49:00	1473878498565836802	2021
1283	264626216	2021-12-23 13:48:00	1473878115969802242	2021
1284	761211822695337984	2021-12-23 13:45:00	1473877405928681477	2021
1285	1207811358126829568	2021-12-23 13:45:00	1473877331639152641	2021
1286	1255712391079186432	2021-12-23 13:45:00	1473877287305383938	2021
1287	1031457084749971456	2021-12-23 13:42:00	1473876629982175242	2021
1288	1277369558525865984	2021-12-23 13:40:00	1473876216218554369	2021
1289	356195126	2021-12-23 13:40:00	1473876044730236930	2021
1290	1108927960122179584	2021-12-23 13:39:00	1473875935200182276	2021
1291	2948778372	2021-12-23 13:39:00	1473875911103901698	2021
1292	990757043161059329	2021-12-23 13:34:00	1473874543630753795	2021
1293	1396992247980122112	2021-12-23 13:34:00	1473874541717995527	2021
1294	110042750	2021-12-23 13:32:00	1473874143716470785	2021
1295	864832735617073153	2021-12-23 13:16:00	1473870090215264258	2021
1296	710242425042632704	2021-12-23 13:16:00	1473870012939378688	2021
1297	1021672845561085952	2021-12-23 13:15:00	1473869962154766337	2021
1298	1286186377269276672	2021-12-23 13:15:00	1473869879350824963	2021
1299	2918371009	2021-12-23 13:15:00	1473869833444139009	2021
1300	1383063968743186433	2021-12-23 13:15:00	1473869753232068610	2021
1301	65350134	2021-12-23 13:15:00	1473869732856344584	2021
1302	741286033862463490	2021-12-23 13:10:00	1473868678147936258	2021
1303	1471696692848508929	2021-12-23 13:10:00	1473868542026330114	2021
1304	2401673892	2021-12-23 13:09:00	1473868417333698561	2021
1305	2401673892	2021-12-23 13:06:00	1473867639265054728	2021
1306	66943922	2021-12-23 13:04:00	1473867189606559750	2021
1307	264626216	2021-12-23 13:03:00	1473866922743967744	2021
1308	781150259372109824	2021-12-23 13:03:00	1473866704732434432	2021
1309	3189724248	2021-12-23 13:02:00	1473866503405682689	2021
1310	265706674	2021-12-23 12:55:00	1473864939056267269	2021
1311	75042285	2021-12-23 12:54:00	1473864501078683648	2021
1312	1207525510361731072	2021-12-23 12:53:00	1473864227186425856	2021
1313	168968689	2021-12-23 12:46:00	1473862479709360132	2021
1314	65351010	2021-12-23 12:45:00	1473862221876760576	2021
1315	877771203217211392	2021-12-23 12:45:00	1473862209382014980	2021
1316	3013450746	2021-12-23 12:43:00	1473861718116016130	2021
1317	2320898893	2021-12-23 12:35:00	1473859698621566979	2021
1318	1096537658463903745	2021-12-23 12:29:00	1473858161950203916	2021
1319	197115599	2021-12-23 12:18:00	1473855425145876484	2021
1320	15193667	2021-12-23 12:17:00	1473855129963364353	2021
1321	982966262971035648	2021-12-23 12:16:00	1473855038598844421	2021
1322	1137630010510983168	2021-12-23 12:10:00	1473853411749683200	2021
1323	350537915	2021-12-23 12:02:00	1473851402133061632	2021
1324	924890696456183808	2021-12-23 12:00:00	1473850852032929797	2021
1325	75042285	2021-12-23 11:51:00	1473848700024008704	2021
1326	592875791	2021-12-23 11:47:00	1473847774978637827	2021
1327	1294890149461946368	2021-12-23 11:43:00	1473846814768242688	2021
1328	264626216	2021-12-23 11:42:00	1473846541354139651	2021
1329	264626216	2021-12-23 11:41:00	1473846300232019969	2021
1330	1388273879542472704	2021-12-23 11:37:00	1473845136115527682	2021
1331	961543065717501952	2021-12-23 11:35:00	1473844594068828165	2021
1332	769734356554309632	2021-12-23 11:12:00	1473838844617592836	2021
1333	1301831067641339904	2021-12-23 11:10:00	1473838461941841920	2021
1334	264732881	2021-12-23 11:07:00	1473837690106056706	2021
1335	394517868	2021-12-23 10:54:00	1473834319798218752	2021
1336	6089832	2021-12-23 10:53:00	1473834219176861698	2021
1337	4514914993	2021-12-23 10:41:00	1473831069686591488	2021
1338	1295507487924170752	2021-12-23 10:37:00	1473830151352107009	2021
1339	947863611292004352	2021-12-23 10:15:00	1473824600215912451	2021
1340	14683051	2021-12-23 09:52:00	1473818874420555777	2021
1341	1518058514	2021-12-23 09:50:00	1473818287696125952	2021
1342	129750739	2021-12-23 09:49:00	1473817944182652930	2021
1343	306332719	2021-12-23 09:44:00	1473816807383629831	2021
1344	205095348	2021-12-23 09:42:00	1473816193790545921	2021
1345	10430592	2021-12-23 09:41:00	1473816084604395523	2021
1346	168379105	2021-12-23 09:36:00	1473814788749033472	2021
1347	822801312	2021-12-23 09:34:00	1473814322627620865	2021
1348	205095348	2021-12-23 09:31:00	1473813465127321600	2021
1349	1155089295159386118	2021-12-23 09:26:00	1473812102725115905	2021
1350	99028459	2021-12-23 09:24:00	1473811627472732164	2021
1351	1463846336894103557	2021-12-23 09:23:00	1473811467170648067	2021
1352	2576690881	2021-12-23 09:23:00	1473811412808237056	2021
1353	15920038	2021-12-23 09:21:00	1473810975321387011	2021
1354	150926154	2021-12-23 09:19:00	1473810573918105600	2021
1355	1319050795715756033	2021-12-23 09:11:00	1473808541018656768	2021
1356	1298919360363245569	2021-12-23 08:55:00	1473804537714835456	2021
1357	66294475	2021-12-23 08:42:00	1473801179125915651	2021
1358	1289747438610202624	2021-12-23 08:24:00	1473796722162020353	2021
1359	95770567	2021-12-23 08:20:00	1473795668586434564	2021
1360	269563299	2021-12-23 08:20:00	1473795616937746432	2021
1361	3903797294	2021-12-23 08:12:00	1473793721271713792	2021
1362	120187035	2021-12-23 08:07:00	1473792318126067716	2021
1363	1518058514	2021-12-23 08:05:00	1473791941754388481	2021
1364	13348842	2021-12-23 08:05:00	1473791929557327872	2021
1365	1233710889167011840	2021-12-23 08:01:00	1473790845820497922	2021
1366	75037222	2021-12-23 07:56:00	1473789693796192259	2021
1367	4753361593	2021-12-23 07:52:00	1473788511832535040	2021
1368	158933892	2021-12-23 07:44:00	1473786670986428416	2021
1369	4753361593	2021-12-23 07:34:00	1473784151740682251	2021
1370	1428323734155268099	2021-12-23 07:30:00	1473783063062933505	2021
1371	2465375797	2021-12-23 06:39:00	1473770110020390914	2021
1372	771920623	2021-12-23 06:13:00	1473763615962710016	2021
1373	953917897	2021-12-23 06:07:00	1473762096911634437	2021
1374	775508957439766528	2021-12-23 03:59:00	1473729847352766464	2021
1375	978983797650681857	2021-12-23 03:31:00	1473723002517082113	2021
1376	2330043804	2021-12-23 03:04:00	1473716105332273153	2021
1377	122091767	2021-12-23 01:53:00	1473698108479795203	2021
1378	1064818413988589568	2021-12-23 01:40:00	1473695025871859715	2021
1379	1425015166152757257	2021-12-23 01:12:00	1473687990686072837	2021
1380	1425015166152757257	2021-12-23 00:56:00	1473683828082618368	2021
1381	1425015166152757257	2021-12-23 00:54:00	1473683380776878085	2021
1382	1425015166152757257	2021-12-23 00:28:00	1473676874497019904	2021
1383	1435240453163532299	2021-12-23 00:16:00	1473673711064842240	2021
1384	1274159087001808898	2021-12-23 00:03:00	1473670651282333697	2021
1385	101242253	2021-12-22 23:55:00	1473668486115500033	2021
1386	1010501663122046978	2021-12-22 23:52:00	1473667658264748033	2021
1387	1272897525633122304	2021-12-22 23:31:00	1473662422259224578	2021
1388	1411308815320948741	2021-12-22 23:30:00	1473662238028603395	2021
1389	154734202	2021-12-22 23:17:00	1473658994321690625	2021
1390	2321536502	2021-12-22 23:17:00	1473658933999181826	2021
1391	9492642	2021-12-22 23:12:00	1473657819291598848	2021
1392	1199558036	2021-12-22 22:27:00	1473646253976481794	2021
1393	563752186	2021-12-22 22:25:00	1473645776232677386	2021
1394	2841014706	2021-12-22 22:24:00	1473645740526546945	2021
1395	1104285971699265536	2021-12-22 22:19:00	1473644281349165060	2021
1396	347961667	2021-12-22 22:03:00	1473640265240158216	2021
1397	1044625839051091969	2021-12-22 22:00:00	1473639514556231682	2021
1398	869117122017771520	2021-12-22 21:50:00	1473636966919188482	2021
1399	847671652334710788	2021-12-22 21:44:00	1473635553971412993	2021
1400	1649046895	2021-12-22 21:41:00	1473634879950974976	2021
1401	4410008718	2021-12-22 21:35:00	1473633266490286081	2021
1402	1069866523999653889	2021-12-22 21:24:00	1473630598464180232	2021
1403	1282827136680615942	2021-12-22 21:14:00	1473628098159869955	2021
1404	152907003	2021-12-22 21:11:00	1473627305964556288	2021
1405	6026162	2021-12-22 21:06:00	1473625903439974405	2021
1406	1451095808925786116	2021-12-22 21:06:00	1473625898209669121	2021
1407	46297868	2021-12-22 21:04:00	1473625379415887876	2021
1408	121373129	2021-12-22 20:47:00	1473621231895478272	2021
1409	1255667515163734017	2021-12-22 20:37:00	1473618653409345541	2021
1410	114114380	2021-12-22 20:31:00	1473617231007588352	2021
1411	1087890947390631936	2021-12-22 20:09:00	1473611644807053312	2021
1412	57646378	2021-12-22 20:07:00	1473611066790014979	2021
1413	125919040	2021-12-22 19:41:00	1473604641418256391	2021
1414	952255105314648064	2021-12-22 19:37:00	1473603551465291780	2021
1415	191813592	2021-12-22 19:30:00	1473601719531872259	2021
1416	1294890149461946368	2021-12-22 19:13:00	1473597677242060800	2021
1417	881499998847762432	2021-12-22 18:37:00	1473588430089383938	2021
1418	136599912	2021-12-22 18:22:00	1473584738464333824	2021
1419	130306386	2021-12-22 18:13:00	1473582421732126722	2021
1420	9492642	2021-12-22 18:13:00	1473582343999090688	2021
1421	999268910422671362	2021-12-22 17:59:00	1473578971971592193	2021
1422	416014066	2021-12-22 17:57:00	1473578513555161090	2021
1423	1316354871377813504	2021-12-22 17:47:00	1473575957399470080	2021
1424	115308959	2021-12-22 17:38:00	1473573538556968961	2021
1425	1099231961241899010	2021-12-22 17:37:00	1473573301641351168	2021
1426	3869411054	2021-12-22 17:22:00	1473569635367026690	2021
1427	2175652039	2021-12-22 17:21:00	1473569344395358208	2021
1428	164880683	2021-12-22 17:12:00	1473567191148933121	2021
1429	178747808	2021-12-22 17:11:00	1473566953294151692	2021
1430	1241237160524570625	2021-12-22 17:09:00	1473566245618589696	2021
1431	1183211638469476352	2021-12-22 17:02:00	1473564554420699140	2021
1432	1234662432443748354	2021-12-22 16:52:00	1473562154964250626	2021
1433	997608014386417664	2021-12-22 16:36:00	1473558074086785024	2021
1434	133965650	2021-12-22 16:33:00	1473557185125060608	2021
1435	132018691	2021-12-22 16:31:00	1473556680021782528	2021
1436	872381570014990340	2021-12-22 16:30:00	1473556489583599616	2021
1437	219492126	2021-12-22 16:25:00	1473555294139858946	2021
1438	356195126	2021-12-22 16:21:00	1473554195173490688	2021
1439	111204317	2021-12-22 16:20:00	1473553972527251456	2021
1440	1110428011600318464	2021-12-22 16:19:00	1473553852243017732	2021
1441	771920623	2021-12-22 16:13:00	1473552229445804038	2021
1442	356195126	2021-12-22 16:08:00	1473551099600961536	2021
1443	1082843931291729922	2021-12-22 16:00:00	1473548937357586432	2021
1444	62389733	2021-12-22 15:47:00	1473545783073189891	2021
1445	3178656180	2021-12-22 15:30:00	1473541391745974273	2021
1446	108879744	2021-12-22 15:24:00	1473539815933345795	2021
1447	18930693	2021-12-22 15:05:00	1473535255139459072	2021
1448	384223644	2021-12-22 14:56:00	1473532931297923074	2021
1449	1887607411	2021-12-22 14:56:00	1473532764569804800	2021
1450	1363495653079355395	2021-12-22 14:47:00	1473530520961417217	2021
1451	2520567835	2021-12-22 14:44:00	1473529749100437510	2021
1452	183950835	2021-12-22 14:31:00	1473526633667915783	2021
1453	1325887380	2021-12-22 14:15:00	1473522610587979777	2021
1454	888921423917359104	2021-12-22 14:09:00	1473521037501677568	2021
1455	2314175554	2021-12-22 14:05:00	1473519930549186568	2021
1456	219492126	2021-12-22 14:02:00	1473519165395070979	2021
1457	28325631	2021-12-22 13:57:00	1473518014876491777	2021
1458	3321282763	2021-12-22 13:56:00	1473517658096402434	2021
1459	4891407992	2021-12-22 13:52:00	1473516696992620546	2021
1460	1396992247980122112	2021-12-22 13:33:00	1473511971425521664	2021
1461	763960760015859712	2021-12-22 13:31:00	1473511449268228098	2021
1462	167332548	2021-12-22 13:27:00	1473510571878514691	2021
1463	1144621519231827968	2021-12-22 13:27:00	1473510395839397891	2021
1464	75042285	2021-12-22 13:23:00	1473509565333643275	2021
1465	154050206	2021-12-22 13:23:00	1473509475625881602	2021
1466	1172020099194089473	2021-12-22 13:06:00	1473505179467415554	2021
1467	2222310673	2021-12-22 13:04:00	1473504640323158024	2021
1468	5065721	2021-12-22 13:02:00	1473504269626396681	2021
1469	3189724248	2021-12-22 13:02:00	1473504151023804422	2021
1470	1460953519218135041	2021-12-22 12:58:00	1473503211017617410	2021
1471	75042285	2021-12-22 12:56:00	1473502757412040704	2021
1472	1207525510361731072	2021-12-22 12:52:00	1473501596164239360	2021
1473	621330206	2021-12-22 12:52:00	1473501595308814338	2021
1474	156873814	2021-12-22 12:50:00	1473501193158918146	2021
1475	2291249750	2021-12-22 12:47:00	1473500391073783814	2021
1476	133388650	2021-12-22 12:46:00	1473500195568885760	2021
1477	781150259372109824	2021-12-22 12:43:00	1473499283643314178	2021
1478	25462593	2021-12-22 12:41:00	1473498952050044936	2021
1479	1031457084749971456	2021-12-22 12:41:00	1473498890330644481	2021
1480	903580567584702465	2021-12-22 12:35:00	1473497334093090820	2021
1481	851101165328580609	2021-12-22 12:33:00	1473496932832399364	2021
1482	877771203217211392	2021-12-22 12:30:00	1473496173352792074	2021
1483	1226034989579427840	2021-12-22 12:11:00	1473491454807126018	2021
1484	2316920928	2021-12-22 12:01:00	1473488839616647176	2021
1485	535485137	2021-12-22 12:01:00	1473488799951114240	2021
1486	2791245626	2021-12-22 11:40:00	1473483440368816129	2021
1487	225635233	2021-12-22 11:38:00	1473482930886684672	2021
1488	4825456938	2021-12-22 11:37:00	1473482742046523393	2021
1489	952189664588324864	2021-12-22 11:21:00	1473478704869576704	2021
1490	235401685	2021-12-22 11:20:00	1473478507124903937	2021
1491	1421394425016557569	2021-12-22 11:10:00	1473476066253881346	2021
1492	1538520228	2021-12-22 11:06:00	1473475039433728001	2021
1493	4891324650	2021-12-22 11:00:00	1473473551143686150	2021
1494	795210976710668288	2021-12-22 10:57:00	1473472797091729408	2021
1495	912523810233974784	2021-12-22 10:57:00	1473472775528808450	2021
1496	851101165328580609	2021-12-22 10:48:00	1473470365464936452	2021
1497	1372462590	2021-12-22 10:45:00	1473469748839346179	2021
1498	767870984703528960	2021-12-22 10:39:00	1473468082030931969	2021
1499	110042750	2021-12-22 10:37:00	1473467582774923266	2021
1500	268596015	2021-12-22 10:29:00	1473465647502073857	2021
1501	89939732	2021-12-22 10:22:00	1473464048897634304	2021
1502	108641893	2021-12-22 10:22:00	1473463848086949888	2021
1503	57028854	2021-12-22 10:15:00	1473462280516169730	2021
1504	2763455772	2021-12-22 10:11:00	1473461197815300103	2021
1505	2185291002	2021-12-22 10:05:00	1473459555724316672	2021
1506	711840218446311424	2021-12-22 10:01:00	1473458702724534272	2021
1507	103715775	2021-12-22 09:50:00	1473455982579970051	2021
1508	2479206546	2021-12-22 09:42:00	1473453949693104128	2021
1509	117042727	2021-12-22 09:37:00	1473452632891363329	2021
1510	1309574105713139712	2021-12-22 09:36:00	1473452379916083200	2021
1511	1237602284223123456	2021-12-22 09:26:00	1473449782568157185	2021
1512	700864816160722944	2021-12-22 09:24:00	1473449368338706434	2021
1513	123400074	2021-12-22 09:21:00	1473448642371780608	2021
1514	851101165328580609	2021-12-22 09:19:00	1473448173855473666	2021
1515	1184337488640266242	2021-12-22 09:12:00	1473446244794400770	2021
1516	851101165328580609	2021-12-22 09:12:00	1473446183737892869	2021
1517	97568267	2021-12-22 09:10:00	1473445806355415042	2021
1518	1460529270997262336	2021-12-22 09:04:00	1473444200004087808	2021
1519	1196014577328066560	2021-12-22 08:58:00	1473442737764847616	2021
1520	1438247504940650496	2021-12-22 08:50:00	1473440788428509186	2021
1521	3950306000	2021-12-22 08:40:00	1473438164815847426	2021
1522	952563104	2021-12-22 08:39:00	1473437987870748678	2021
1523	1257520623103819776	2021-12-22 08:36:00	1473437301992996864	2021
1524	1101490277674508288	2021-12-22 08:29:00	1473435599927652353	2021
1525	95770567	2021-12-22 08:20:00	1473433283522613250	2021
1526	269426059	2021-12-22 08:18:00	1473432777580154882	2021
1527	110307286	2021-12-22 08:17:00	1473432413795926019	2021
1528	106865915	2021-12-22 08:11:00	1473430980405112832	2021
1529	4918849939	2021-12-22 08:10:00	1473430644445577218	2021
1530	106865915	2021-12-22 08:08:00	1473430299879284737	2021
1531	4019174414	2021-12-22 08:08:00	1473430249103040514	2021
1532	1296082194264285186	2021-12-22 08:06:00	1473429700500668417	2021
1533	1275316476530982912	2021-12-22 08:03:00	1473428939775549444	2021
1534	440029159	2021-12-22 07:57:00	1473427431755481089	2021
1535	709276706054365184	2021-12-22 07:56:00	1473427072345579530	2021
1536	1213338959402504193	2021-12-22 07:51:00	1473426038487404544	2021
1537	14408600	2021-12-22 07:45:00	1473424488880812035	2021
1538	1132935442314043392	2021-12-22 07:44:00	1473424148550811648	2021
1539	122338183	2021-12-22 07:42:00	1473423737014067200	2021
1540	1226034935963586561	2021-12-22 07:16:00	1473417095476281351	2021
1541	4825007317	2021-12-22 07:14:00	1473416542134358016	2021
1542	953917897	2021-12-22 07:13:00	1473416396373921792	2021
1543	1361111271811129344	2021-12-22 07:03:00	1473413849596710912	2021
1544	1023929316894076929	2021-12-22 06:58:00	1473412566332641280	2021
1545	1384484648	2021-12-22 06:43:00	1473408776854466560	2021
1546	2318428976	2021-12-22 06:41:00	1473408405906018304	2021
1547	4801464204	2021-12-22 06:41:00	1473408280924127233	2021
1548	329377618	2021-12-22 06:40:00	1473408134173855745	2021
1549	148732286	2021-12-22 06:28:00	1473405058402615297	2021
1550	1140841684286050304	2021-12-22 06:15:00	1473401680587030529	2021
1551	1139887729020325888	2021-12-22 06:14:00	1473401407877558272	2021
1552	3455584394	2021-12-22 06:08:00	1473400038215028736	2021
1553	1097682879692206081	2021-12-22 06:05:00	1473399312189374464	2021
1554	3289694610	2021-12-22 05:48:00	1473394870652129283	2021
1555	908292270117359617	2021-12-22 05:41:00	1473393187213684736	2021
1556	849066977238945792	2021-12-22 05:40:00	1473393012634193920	2021
1557	987107332428451840	2021-12-22 05:32:00	1473391004367536128	2021
1558	713641734702403584	2021-12-22 05:24:00	1473388979395653634	2021
1559	1425939229989773316	2021-12-22 05:24:00	1473388936823447553	2021
1560	739065600656297986	2021-12-22 05:23:00	1473388728140050432	2021
1561	318734746	2021-12-22 05:21:00	1473388294600007680	2021
1562	1329207044243550208	2021-12-22 05:20:00	1473388025778704384	2021
1563	931354626338652160	2021-12-22 05:19:00	1473387781053644800	2021
1564	230632351	2021-12-22 05:14:00	1473386403627429888	2021
1565	716236834720735232	2021-12-22 05:06:00	1473384359184850948	2021
1566	2874514080	2021-12-22 05:05:00	1473384209062703104	2021
1567	1887607411	2021-12-22 04:46:00	1473379379354820610	2021
1568	735830249510834176	2021-12-22 04:40:00	1473377739508187136	2021
1569	1233608415395475456	2021-12-22 04:33:00	1473376198432784384	2021
1570	2763455772	2021-12-22 04:29:00	1473375070651580417	2021
1571	15325177	2021-12-22 03:56:00	1473366824595369985	2021
1572	1887607411	2021-12-22 03:44:00	1473363655051808769	2021
1573	3245032789	2021-12-22 03:31:00	1473360490676068352	2021
1574	2314175554	2021-12-22 03:22:00	1473358209389891586	2021
1575	2314175554	2021-12-22 03:18:00	1473357209048338436	2021
1576	1879506354	2021-12-22 03:17:00	1473357081151696896	2021
1577	1294890149461946368	2021-12-22 02:43:00	1473348524998037506	2021
1578	95663441	2021-12-22 02:41:00	1473347919801896961	2021
1579	2951959524	2021-12-22 02:23:00	1473343266070609920	2021
1580	1296082194264285186	2021-12-22 01:43:00	1473333268426915841	2021
1581	337007377	2021-12-22 01:42:00	1473333032220491776	2021
1582	2899063802	2021-12-22 01:40:00	1473332468355051524	2021
1583	2314175554	2021-12-22 01:17:00	1473326890748420110	2021
1584	2314175554	2021-12-22 01:16:00	1473326399595425799	2021
1585	890639316698898433	2021-12-22 01:07:00	1473324318096785409	2021
1586	977197489211154432	2021-12-22 01:01:00	1473322693592481792	2021
1587	960112463705329664	2021-12-21 23:51:00	1473305142967808001	2021
1588	258788622	2021-12-21 23:43:00	1473303080192319489	2021
1589	1028517476928114688	2021-12-21 23:39:00	1473302213011578880	2021
1590	155434042	2021-12-21 23:25:00	1473298610704220164	2021
1591	64449350	2021-12-21 23:09:00	1473294472423546880	2021
1592	138442862	2021-12-21 22:23:00	1473283087853580296	2021
1593	339588262	2021-12-21 22:11:00	1473279902296469508	2021
1594	542539107	2021-12-21 22:05:00	1473278408285372416	2021
1595	1254248637464326144	2021-12-21 21:33:00	1473270308165799936	2021
1596	789020611523719168	2021-12-21 21:12:00	1473265028375904257	2021
1597	3336896293	2021-12-21 21:12:00	1473265016258560001	2021
1598	1347971906352254976	2021-12-21 21:06:00	1473263567940259841	2021
1599	1366626197942149120	2021-12-21 20:58:00	1473261481471115264	2021
1600	107084137	2021-12-21 20:54:00	1473260585605558274	2021
1601	138442862	2021-12-21 20:47:00	1473258949034283008	2021
1602	1339967009845555201	2021-12-21 20:47:00	1473258709811961862	2021
1603	1339967009845555201	2021-12-21 20:43:00	1473257695012655107	2021
1604	1339967009845555201	2021-12-21 20:43:00	1473257691892043777	2021
1605	1339967009845555201	2021-12-21 20:42:00	1473257689740423172	2021
1606	74937055	2021-12-21 20:21:00	1473252178156748802	2021
1607	1397192984974798849	2021-12-21 20:19:00	1473251751021387776	2021
1608	1114351991168229376	2021-12-21 20:16:00	1473251133992886281	2021
1609	105738891	2021-12-21 20:10:00	1473249487833509890	2021
1610	1265570693879660544	2021-12-21 20:10:00	1473249447782109187	2021
1611	265966126	2021-12-21 20:05:00	1473248291236507651	2021
1612	1311892959093088256	2021-12-21 20:05:00	1473248266569805826	2021
1613	1280331704649932800	2021-12-21 20:05:00	1473248211385319424	2021
1614	2294521260	2021-12-21 19:48:00	1473243963671060485	2021
1615	431727628	2021-12-21 19:41:00	1473242202063388679	2021
1616	977546067330781186	2021-12-21 19:17:00	1473236272127049732	2021
1617	758999909425000449	2021-12-21 19:11:00	1473234723686465537	2021
1618	73315917	2021-12-21 19:07:00	1473233581535563777	2021
1619	203554417	2021-12-21 19:06:00	1473233451583442944	2021
1620	3768103694	2021-12-21 18:25:00	1473223088594886660	2021
1621	277837450	2021-12-21 18:17:00	1473221080336957445	2021
1622	102507313	2021-12-21 18:07:00	1473218444716032001	2021
1623	841835903014252544	2021-12-21 18:06:00	1473218428328906754	2021
1624	14177361	2021-12-21 18:04:00	1473217812626026497	2021
1625	1218548097858433025	2021-12-21 17:30:00	1473209327947517960	2021
1626	125498923	2021-12-21 17:23:00	1473207488292208643	2021
1627	437524881	2021-12-21 17:02:00	1473202233554915333	2021
1628	851101165328580609	2021-12-21 16:54:00	1473200121840283648	2021
1629	1154686080525848576	2021-12-21 16:40:00	1473196591649800197	2021
1630	1296053429417041928	2021-12-21 16:24:00	1473192761163714562	2021
1631	92550008	2021-12-21 16:16:00	1473190667459633155	2021
1632	109369946	2021-12-21 16:14:00	1473190087265763329	2021
1633	62842392	2021-12-21 16:12:00	1473189548624683008	2021
1634	457981916	2021-12-21 16:11:00	1473189308693889026	2021
1635	996890624497340416	2021-12-21 16:09:00	1473188875573293057	2021
1636	1332935177765490688	2021-12-21 16:08:00	1473188507078524930	2021
1637	2401673892	2021-12-21 16:03:00	1473187303560466436	2021
1638	805841535388397568	2021-12-21 16:00:00	1473186493338644480	2021
1639	1270229374004953088	2021-12-21 15:54:00	1473185025068007431	2021
1640	851692811241922560	2021-12-21 15:17:00	1473175814221217793	2021
1641	621330206	2021-12-21 15:05:00	1473172810420072452	2021
1642	1271854193783930880	2021-12-21 14:50:00	1473168878994083840	2021
1643	1144621519231827968	2021-12-21 14:40:00	1473166408330911746	2021
1644	72227332	2021-12-21 14:39:00	1473166112779288576	2021
1645	1259141717871095809	2021-12-21 14:33:00	1473164636979884035	2021
1646	898816025013084160	2021-12-21 14:25:00	1473162681075269632	2021
1647	264626216	2021-12-21 14:20:00	1473161525762609153	2021
1648	1325887380	2021-12-21 14:15:00	1473160225687752707	2021
1649	1522424731	2021-12-21 14:13:00	1473159575637753858	2021
1650	49540955	2021-12-21 14:00:00	1473156273579298824	2021
1651	313837616	2021-12-21 13:37:00	1473150582504722432	2021
1652	232882319	2021-12-21 13:37:00	1473150575777034241	2021
1653	66323082	2021-12-21 13:22:00	1473146931476332544	2021
1654	1127477242152476672	2021-12-21 13:18:00	1473145931000586242	2021
1655	1258629412410413056	2021-12-21 13:01:00	1473141556186345473	2021
1656	1382881189883568132	2021-12-21 12:55:00	1473139921494097920	2021
1657	852437683833929728	2021-12-21 12:53:00	1473139454311530501	2021
1658	1199558036	2021-12-21 12:49:00	1473138436995694601	2021
1659	1084413934398894080	2021-12-21 12:43:00	1473136945048227840	2021
1660	998608691736686592	2021-12-21 12:42:00	1473136771307565057	2021
1661	264626216	2021-12-21 12:26:00	1473132700517429252	2021
1662	264626216	2021-12-21 12:24:00	1473132193237323777	2021
1663	1264835310115905537	2021-12-21 12:23:00	1473131989083770880	2021
1664	152174645	2021-12-21 12:19:00	1473130968911593472	2021
1665	1361106111990927364	2021-12-21 12:13:00	1473129528751194114	2021
1666	75042285	2021-12-21 12:12:00	1473129224739618820	2021
1667	1001387303523176448	2021-12-21 11:55:00	1473124970217996294	2021
1668	1446928032606871554	2021-12-21 11:34:00	1473119739870429188	2021
1669	1446928032606871554	2021-12-21 11:29:00	1473118425958563840	2021
1670	898816025013084160	2021-12-21 11:27:00	1473117804740374529	2021
1671	1446928032606871554	2021-12-21 11:26:00	1473117656534368259	2021
1672	403676266	2021-12-21 11:21:00	1473116402982985728	2021
1673	119368552	2021-12-21 11:17:00	1473115484254269440	2021
1674	15324090	2021-12-21 11:13:00	1473114416787116035	2021
1675	1311526522658799616	2021-12-21 11:10:00	1473113493226553346	2021
1676	1277416361350709250	2021-12-21 11:03:00	1473111870051872771	2021
1677	1311526522658799616	2021-12-21 11:01:00	1473111394040283140	2021
1678	109085497	2021-12-21 10:54:00	1473109517722595329	2021
1679	1001096661068730368	2021-12-21 10:39:00	1473105800717803523	2021
1680	1001096661068730368	2021-12-21 10:33:00	1473104328634548225	2021
1681	157538510	2021-12-21 10:31:00	1473103773203845121	2021
1682	155170239	2021-12-21 10:23:00	1473101762135732225	2021
1683	707549617450143745	2021-12-21 10:16:00	1473100029728800768	2021
1684	1294890149461946368	2021-12-21 10:13:00	1473099317787656193	2021
1685	1108466340468146176	2021-12-21 09:26:00	1473087502693117953	2021
1686	563752186	2021-12-21 09:26:00	1473087469751275520	2021
1687	68166578	2021-12-21 09:13:00	1473084101922267138	2021
1688	1241237160524570625	2021-12-21 09:07:00	1473082638798061568	2021
1689	852097150225862656	2021-12-21 09:02:00	1473081476904222722	2021
1690	3062687808	2021-12-21 08:38:00	1473075410812674050	2021
1691	1609513206	2021-12-21 08:21:00	1473071011214278656	2021
1692	95770567	2021-12-21 08:20:00	1473070894289678341	2021
1693	4212681259	2021-12-21 08:18:00	1473070433520222209	2021
1694	49540955	2021-12-21 07:55:00	1473064444939096069	2021
1695	116942096	2021-12-21 07:53:00	1473064040100679683	2021
1696	75042285	2021-12-21 07:44:00	1473061744813965316	2021
1697	75042285	2021-12-21 07:41:00	1473061016150102018	2021
1698	1376323679521361922	2021-12-21 07:36:00	1473059761013030916	2021
1699	112373549	2021-12-21 07:34:00	1473059144273842179	2021
1700	46282367	2021-12-21 07:10:00	1473053207295578115	2021
1701	1001387303523176448	2021-12-21 07:05:00	1473051898421063680	2021
1702	4880750479	2021-12-21 07:00:00	1473050581690421253	2021
1703	133672194	2021-12-21 06:45:00	1473046984169000963	2021
1704	82363760	2021-12-21 06:43:00	1473046351751827456	2021
1705	133672194	2021-12-21 06:17:00	1473039976350715905	2021
1706	3196732176	2021-12-21 06:17:00	1473039818800402432	2021
1707	117042727	2021-12-21 05:20:00	1473025465632038912	2021
1708	1241324344019566597	2021-12-21 05:03:00	1473021162800447488	2021
1709	563752186	2021-12-21 01:18:00	1472964609321877506	2021
1710	767870984703528960	2021-12-21 01:07:00	1472961823783944200	2021
1711	887319781166039040	2021-12-21 00:23:00	1472950804760117248	2021
1712	1379067666158133248	2021-12-21 00:14:00	1472948598040334342	2021
1713	927872862156812288	2021-12-21 00:10:00	1472947463837589515	2021
1714	1079345492792770560	2021-12-21 00:07:00	1472946668584972297	2021
1715	70292568	2021-12-21 00:06:00	1472946567535788032	2021
1716	1214890826695761921	2021-12-20 23:42:00	1472940515947859968	2021
1717	1373690508405571586	2021-12-20 23:42:00	1472940437166227456	2021
1718	12265022	2021-12-20 23:28:00	1472937058016837634	2021
1719	2586711158	2021-12-20 23:26:00	1472936400274493441	2021
1720	68246847	2021-12-20 23:23:00	1472935582951415812	2021
1721	1032718352261603329	2021-12-20 23:19:00	1472934600477646852	2021
1722	181014510	2021-12-20 23:18:00	1472934311066476548	2021
1723	307258734	2021-12-20 23:16:00	1472933994195218437	2021
1724	1246492391231516672	2021-12-20 23:06:00	1472931435334242310	2021
1725	226438219	2021-12-20 23:06:00	1472931304039936001	2021
1726	51463485	2021-12-20 23:01:00	1472930192192864256	2021
1727	1472696707775623171	2021-12-20 22:57:00	1472929045323350016	2021
1728	963673866	2021-12-20 22:51:00	1472927516394668034	2021
1729	1104285971699265536	2021-12-20 22:49:00	1472927107139661827	2021
1730	1018894028450906112	2021-12-20 22:45:00	1472926079216422913	2021
1731	2754532146	2021-12-20 22:37:00	1472924193142755329	2021
1732	99547960	2021-12-20 22:27:00	1472921686043656197	2021
1733	949284197662781441	2021-12-20 22:24:00	1472920941684748288	2021
1734	1339967009845555201	2021-12-20 22:22:00	1472920460971151360	2021
1735	1339967009845555201	2021-12-20 22:22:00	1472920459213787136	2021
1736	962314001236373504	2021-12-20 22:18:00	1472919450181459971	2021
1737	883978843207237632	2021-12-20 22:12:00	1472917938563067907	2021
1738	342731064	2021-12-20 22:12:00	1472917889686843392	2021
1739	105618580	2021-12-20 22:10:00	1472917215062421508	2021
1740	135494394	2021-12-20 22:04:00	1472915873996619782	2021
1741	1237328138343833600	2021-12-20 21:57:00	1472914168151822336	2021
1742	569275733	2021-12-20 21:53:00	1472913124315791365	2021
1743	3012047023	2021-12-20 21:52:00	1472912861521641476	2021
1744	105618580	2021-12-20 21:52:00	1472912712116359177	2021
1745	107327562	2021-12-20 21:49:00	1472912046195081216	2021
1746	82662512	2021-12-20 21:34:00	1472908214979407876	2021
1747	1221425271552692230	2021-12-20 21:28:00	1472906858696691713	2021
1748	1189420103344877568	2021-12-20 21:15:00	1472903600032870405	2021
1749	710242425042632704	2021-12-20 21:12:00	1472902622747463685	2021
1750	714369769	2021-12-20 21:08:00	1472901839108853764	2021
1751	732826800	2021-12-20 21:02:00	1472900315943174152	2021
1752	200524438	2021-12-20 20:54:00	1472898122624151552	2021
1753	872381570014990340	2021-12-20 20:52:00	1472897732331577345	2021
1754	977546067330781186	2021-12-20 20:46:00	1472896101183528961	2021
1755	3196732176	2021-12-20 20:39:00	1472894496564477952	2021
1756	10694342	2021-12-20 20:20:00	1472889581913919491	2021
1757	133965650	2021-12-20 20:06:00	1472886001127534598	2021
1758	56860272	2021-12-20 19:58:00	1472884078001418241	2021
1759	1339967009845555201	2021-12-20 19:57:00	1472883965648416778	2021
1760	914483952936611840	2021-12-20 19:53:00	1472882957094633473	2021
1761	914483952936611840	2021-12-20 19:48:00	1472881654293463048	2021
1762	902879578065997824	2021-12-20 19:46:00	1472881158300250115	2021
1763	107931271	2021-12-20 19:42:00	1472880141525471239	2021
1764	95659702	2021-12-20 19:34:00	1472878157158322176	2021
1765	1153359859	2021-12-20 19:34:00	1472878121762553856	2021
1766	105618580	2021-12-20 19:34:00	1472878038979588101	2021
1767	1339967009845555201	2021-12-20 19:29:00	1472876920794722307	2021
1768	156275102	2021-12-20 19:29:00	1472876916135055360	2021
1769	1376323679521361922	2021-12-20 19:29:00	1472876892806344705	2021
1770	1187376488208830465	2021-12-20 19:29:00	1472876833905741824	2021
1771	3869411054	2021-12-20 19:25:00	1472875802878685187	2021
1772	18835112	2021-12-20 19:24:00	1472875461089046532	2021
1773	87250905	2021-12-20 19:18:00	1472874024091144202	2021
1774	938001102158680064	2021-12-20 19:14:00	1472872925883781123	2021
1775	761529855804477440	2021-12-20 19:07:00	1472871263643500545	2021
1776	1355291001879838721	2021-12-20 19:07:00	1472871168160202753	2021
1777	1076450195569659904	2021-12-20 18:59:00	1472869219826307075	2021
1778	70592410	2021-12-20 18:51:00	1472867238734876683	2021
1779	1339967009845555201	2021-12-20 18:44:00	1472865503219752962	2021
1780	2566918580	2021-12-20 18:42:00	1472865013861859337	2021
1781	1382962007947632640	2021-12-20 18:40:00	1472864574328250371	2021
1782	155170239	2021-12-20 18:39:00	1472864254625980421	2021
1783	86263690	2021-12-20 18:24:00	1472860570789748741	2021
1784	2901283771	2021-12-20 18:19:00	1472859191128002561	2021
1785	3222022740	2021-12-20 18:09:00	1472856638793334795	2021
1786	938001102158680064	2021-12-20 18:07:00	1472856270965297161	2021
1787	1257520623103819776	2021-12-20 18:07:00	1472856178493620227	2021
1788	1115600842759884800	2021-12-20 18:05:00	1472855618398875651	2021
1789	1247030176648585218	2021-12-20 17:57:00	1472853694492602370	2021
1790	265245714	2021-12-20 17:54:00	1472852845448019974	2021
1791	4858411154	2021-12-20 17:44:00	1472850418871193604	2021
1792	1294890149461946368	2021-12-20 17:44:00	1472850346511060993	2021
1793	101980376	2021-12-20 17:19:00	1472844192489820164	2021
1794	1353237521593851904	2021-12-20 17:14:00	1472842897192284163	2021
1795	37581743	2021-12-20 16:54:00	1472837742945923072	2021
1796	109222863	2021-12-20 16:43:00	1472835035120431105	2021
1797	1010317796264194049	2021-12-20 16:31:00	1472831891661537283	2021
1798	1096752875789676544	2021-12-20 16:08:00	1472826318832422924	2021
1799	1348175663434326020	2021-12-20 15:40:00	1472819250633256960	2021
1800	1192324712359030784	2021-12-20 15:30:00	1472816559383003148	2021
1801	2657176028	2021-12-20 15:12:00	1472812164574777344	2021
1802	1162263897983684608	2021-12-20 15:11:00	1472811831073083393	2021
1803	2657176028	2021-12-20 15:08:00	1472811120704757762	2021
1804	3189724248	2021-12-20 15:01:00	1472809320928718849	2021
1805	1268868554142519298	2021-12-20 15:00:00	1472809040720056321	2021
1806	12780542	2021-12-20 14:54:00	1472807559816183809	2021
1807	1457193409886957568	2021-12-20 14:54:00	1472807512743505921	2021
1808	170717752	2021-12-20 14:53:00	1472807424168022019	2021
1809	1346625501612318720	2021-12-20 14:52:00	1472807168911224835	2021
1810	1207525510361731072	2021-12-20 14:52:00	1472807043828490250	2021
1811	2401673892	2021-12-20 14:49:00	1472806431627874305	2021
1812	90992466	2021-12-20 14:49:00	1472806327546429440	2021
1813	180029834	2021-12-20 14:41:00	1472804337839931393	2021
1814	349684039	2021-12-20 14:41:00	1472804313202585600	2021
1815	1031457084749971456	2021-12-20 14:39:00	1472803817397891074	2021
1816	233827008	2021-12-20 14:33:00	1472802335961513984	2021
1817	1396992247980122112	2021-12-20 14:33:00	1472802278709075969	2021
1818	1134779319731929090	2021-12-20 14:22:00	1472799490277277696	2021
1819	1460151419483586561	2021-12-20 14:22:00	1472799457070977024	2021
1820	1401527984704557056	2021-12-20 14:16:00	1472797958089633793	2021
1821	1325887380	2021-12-20 14:15:00	1472797835989254144	2021
1822	1123829101448564741	2021-12-20 14:12:00	1472796959073517569	2021
1823	1023353450690621440	2021-12-20 14:12:00	1472796905537433600	2021
1824	851101165328580609	2021-12-20 14:09:00	1472796269706092544	2021
1825	1101812413190397954	2021-12-20 14:08:00	1472796068924780545	2021
1826	1251375283103399936	2021-12-20 14:05:00	1472795308207783940	2021
1827	851101165328580609	2021-12-20 14:03:00	1472794837464514560	2021
1828	877771203217211392	2021-12-20 14:01:00	1472794247501950979	2021
1829	1101812413190397954	2021-12-20 13:50:00	1472791598476193794	2021
1830	62068201	2021-12-20 13:47:00	1472790772756131841	2021
1831	1033557875421900801	2021-12-20 12:36:00	1472772794526355463	2021
1832	402125357	2021-12-20 12:07:00	1472765654063144962	2021
1833	263028597	2021-12-20 11:45:00	1472760104630255618	2021
1834	3327968784	2021-12-20 11:31:00	1472756512104017920	2021
1835	2859831480	2021-12-20 10:44:00	1472744564561612803	2021
1836	1191314630515118081	2021-12-20 09:36:00	1472727526573494277	2021
1837	1376024766377680898	2021-12-20 09:14:00	1472721999860756481	2021
1838	700549307812880384	2021-12-20 08:39:00	1472713207110594560	2021
1839	95770567	2021-12-20 08:20:00	1472708504985419782	2021
1840	124433652	2021-12-20 06:50:00	1472685858688212993	2021
1841	1250980219411771394	2021-12-20 06:45:00	1472684414488518664	2021
1842	1294890149461946368	2021-12-20 06:43:00	1472684158493544448	2021
1843	1389829529724616710	2021-12-20 02:52:00	1472626019610017792	2021
1844	771920623	2021-12-20 02:43:00	1472623634896551936	2021
1845	532444289	2021-12-20 01:48:00	1472609782943346690	2021
1846	1397866437822214147	2021-12-20 01:43:00	1472608508814454786	2021
1847	75965319	2021-12-20 00:49:00	1472594906762080258	2021
1848	1158865422130659328	2021-12-20 00:29:00	1472590033215696899	2021
1849	859853406	2021-12-19 23:29:00	1472574863282163717	2021
1850	1124443147818258432	2021-12-19 22:40:00	1472562386473480192	2021
1851	266377242	2021-12-19 22:15:00	1472556087362859017	2021
1852	1235431444891066368	2021-12-19 22:03:00	1472553182144663552	2021
1853	1241030166140186625	2021-12-19 21:33:00	1472545725636837376	2021
1854	1359525809006891009	2021-12-19 20:57:00	1472536656263921668	2021
1855	1339967009845555201	2021-12-19 20:50:00	1472534724203720714	2021
1856	105123275	2021-12-19 20:28:00	1472529202180390914	2021
1857	971570305532493827	2021-12-19 20:26:00	1472528816568700931	2021
1858	375878727	2021-12-19 19:45:00	1472518486627057665	2021
1859	57871786	2021-12-19 19:42:00	1472517801084846086	2021
1860	1339967009845555201	2021-12-19 19:37:00	1472516423369043971	2021
1861	1369669037030993921	2021-12-19 19:27:00	1472513802789089282	2021
1862	1171503484610310148	2021-12-19 19:20:00	1472512036165013504	2021
1863	425356204	2021-12-19 18:16:00	1472496039806791684	2021
1864	375878727	2021-12-19 17:57:00	1472491319474139136	2021
1865	1337355005200764928	2021-12-19 17:07:00	1472478599328710660	2021
1866	375878727	2021-12-19 16:06:00	1472463329566535684	2021
1867	514104176	2021-12-19 15:53:00	1472460070986612738	2021
1868	927517475519971328	2021-12-19 15:52:00	1472459923221270528	2021
1869	1460151419483586561	2021-12-19 15:46:00	1472458210342993924	2021
1870	50377172	2021-12-19 15:11:00	1472449453999411200	2021
1871	767870984703528960	2021-12-19 15:04:00	1472447760888909826	2021
1872	977546067330781186	2021-12-19 15:01:00	1472446980781899776	2021
1873	1258857754535452678	2021-12-19 14:44:00	1472442610157768704	2021
1874	54166299	2021-12-19 14:43:00	1472442319450574853	2021
1875	120996349	2021-12-19 14:42:00	1472442244473192449	2021
1876	196190328	2021-12-19 14:42:00	1472442079288897536	2021
1877	54166299	2021-12-19 14:37:00	1472440986622390275	2021
1878	1258857754535452678	2021-12-19 14:36:00	1472440626860138500	2021
1879	1325887380	2021-12-19 14:15:00	1472435447427375105	2021
1880	1294890149461946368	2021-12-19 14:14:00	1472435242736959489	2021
1881	1104285971699265536	2021-12-19 14:11:00	1472434332136787974	2021
1882	1127951872428429312	2021-12-19 13:50:00	1472429230978105344	2021
1883	9492642	2021-12-19 13:13:00	1472419816359477249	2021
1884	57028854	2021-12-19 12:54:00	1472414953437302788	2021
1885	105618580	2021-12-19 12:08:00	1472403348628570115	2021
1886	1365232686252527617	2021-12-19 11:51:00	1472399190475313153	2021
1887	1376580176797003777	2021-12-19 11:33:00	1472394629433933829	2021
1888	1199558036	2021-12-19 10:53:00	1472384622541819907	2021
1889	918374715365900288	2021-12-19 10:33:00	1472379579985973251	2021
1890	1172804813072896002	2021-12-19 10:17:00	1472375572810833923	2021
1891	105618580	2021-12-19 10:01:00	1472371425852162050	2021
1892	1042025510207774722	2021-12-19 09:43:00	1472366885337722881	2021
1893	1460151419483586561	2021-12-19 09:37:00	1472365524948762626	2021
1894	105618580	2021-12-19 09:37:00	1472365456837476355	2021
1895	105618580	2021-12-19 09:23:00	1472362005688631296	2021
1896	105618580	2021-12-19 09:19:00	1472361015954513922	2021
1897	75042285	2021-12-19 09:05:00	1472357448506044416	2021
1898	1330522934528647172	2021-12-19 09:04:00	1472357064806891522	2021
1899	1461486982044221442	2021-12-19 09:00:00	1472356114436345860	2021
1900	1510694930	2021-12-19 08:22:00	1472346546968875010	2021
1901	95770567	2021-12-19 08:20:00	1472346117707034628	2021
1902	76322180	2021-12-19 08:18:00	1472345468156145665	2021
1903	9492642	2021-12-19 08:13:00	1472344282095063040	2021
1904	814071762409308160	2021-12-19 07:47:00	1472337674551840781	2021
1905	76322180	2021-12-19 07:24:00	1472332075470848000	2021
1906	4880750479	2021-12-19 07:00:00	1472325804822384642	2021
1907	771920623	2021-12-19 06:43:00	1472321631444160512	2021
1908	78855355	2021-12-19 06:25:00	1472317157271019524	2021
1909	814071762409308160	2021-12-19 05:59:00	1472310606921617409	2021
1910	78855355	2021-12-19 05:51:00	1472308597027905537	2021
1911	78855355	2021-12-19 05:46:00	1472307191680204800	2021
1912	78855355	2021-12-19 05:45:00	1472307090412961793	2021
1913	78855355	2021-12-19 05:45:00	1472307029448728576	2021
1914	78855355	2021-12-19 05:40:00	1472305780229808133	2021
1915	2401673892	2021-12-19 04:22:00	1472286105571835924	2021
1916	1247035307192532993	2021-12-19 04:12:00	1472283587185889280	2021
1917	1029435574224998400	2021-12-19 03:35:00	1472274404520656898	2021
1918	1235239534712909826	2021-12-19 00:57:00	1472234527817109504	2021
1919	1435240453163532299	2021-12-19 00:50:00	1472232777395617795	2021
1920	1435240453163532299	2021-12-19 00:30:00	1472227812572807178	2021
1921	1393742856	2021-12-19 00:05:00	1472221374798508035	2021
1922	1199558036	2021-12-19 00:02:00	1472220804352208901	2021
1923	307774569	2021-12-18 23:39:00	1472214987544592386	2021
1924	1376516116743249923	2021-12-18 23:32:00	1472213125391073282	2021
1925	1173209045005565952	2021-12-18 23:17:00	1472209461880438784	2021
1926	6778192	2021-12-18 23:07:00	1472206864079548420	2021
1927	1339967009845555201	2021-12-18 23:02:00	1472205637186736129	2021
1928	1339967009845555201	2021-12-18 23:02:00	1472205635253067786	2021
1929	61726790	2021-12-18 22:29:00	1472197209412505601	2021
1930	314556884	2021-12-18 22:24:00	1472196151248297985	2021
1931	1294890149461946368	2021-12-18 21:43:00	1472185860242444294	2021
1932	1190603320131342336	2021-12-18 20:35:00	1472168676971655169	2021
1933	1469678620524556293	2021-12-18 20:29:00	1472167105999028229	2021
1934	872381570014990340	2021-12-18 18:53:00	1472142966160560132	2021
1935	3869411054	2021-12-18 18:29:00	1472136961553231878	2021
1936	734376059777351680	2021-12-18 18:14:00	1472133177468932097	2021
1937	1108587655267180544	2021-12-18 17:24:00	1472120572381634561	2021
1938	878899290915037184	2021-12-18 17:15:00	1472118298083229696	2021
1939	1136447999024832513	2021-12-18 16:08:00	1472101322249883652	2021
1940	866097811	2021-12-18 16:04:00	1472100323645083649	2021
1941	4736479004	2021-12-18 15:25:00	1472090738238570498	2021
1942	1647786853	2021-12-18 15:18:00	1472088878874263553	2021
1943	568796239	2021-12-18 14:55:00	1472083088549507072	2021
1944	1350617269655617538	2021-12-18 14:48:00	1472081327642275842	2021
1945	1325887380	2021-12-18 14:15:00	1472073062426513410	2021
1946	82029935	2021-12-18 14:07:00	1472070998136860674	2021
1947	851101165328580609	2021-12-18 14:05:00	1472070538516664320	2021
1948	851101165328580609	2021-12-18 13:57:00	1472068509694033922	2021
1949	1375058396659937283	2021-12-18 12:47:00	1472050791670493184	2021
1950	1092384073362767874	2021-12-18 12:38:00	1472048700575064066	2021
1951	997818538093039616	2021-12-18 12:17:00	1472043359678377989	2021
1952	1363199655870230530	2021-12-18 12:12:00	1472042160933720067	2021
1953	1250298465667579907	2021-12-18 11:54:00	1472037455901884416	2021
1954	717345132442288128	2021-12-18 11:35:00	1472032847330680836	2021
1955	1222809915070173187	2021-12-18 11:19:00	1472028632831115264	2021
1956	767870984703528960	2021-12-18 10:38:00	1472018400683884545	2021
1957	927517475519971328	2021-12-18 10:26:00	1472015366050447360	2021
1958	1434262220347637761	2021-12-18 10:19:00	1472013674491822080	2021
1959	1434262220347637761	2021-12-18 10:19:00	1472013592887427075	2021
1960	1434262220347637761	2021-12-18 10:18:00	1472013488927436800	2021
1961	1434262220347637761	2021-12-18 10:18:00	1472013421462056960	2021
1962	1434262220347637761	2021-12-18 10:18:00	1472013274128719875	2021
1963	1434262220347637761	2021-12-18 10:17:00	1472013204499079169	2021
1964	1434262220347637761	2021-12-18 10:17:00	1472012995727597571	2021
1965	1434262220347637761	2021-12-18 10:16:00	1472012894858780672	2021
1966	1308262694722572288	2021-12-18 10:09:00	1472010978279985154	2021
1967	1401704792	2021-12-18 09:59:00	1472008595080642560	2021
1968	1038726243472924673	2021-12-18 09:47:00	1472005535788843008	2021
1969	192468241	2021-12-18 08:54:00	1471992220010295301	2021
1970	802474561576910848	2021-12-18 08:32:00	1471986688310525954	2021
1971	75042285	2021-12-18 08:24:00	1471984568181956613	2021
1972	95770567	2021-12-18 08:20:00	1471983729543647232	2021
1973	1325096198479310850	2021-12-18 08:19:00	1471983499960012803	2021
1974	1281198554933944321	2021-12-18 08:17:00	1471982929404624896	2021
1975	57871786	2021-12-18 08:14:00	1471982251273760777	2021
1976	9492642	2021-12-18 08:13:00	1471981858737225731	2021
1977	839480680593555456	2021-12-18 07:56:00	1471977698709110785	2021
1978	1376755229224443905	2021-12-18 05:37:00	1471942540366860289	2021
1979	1294890149461946368	2021-12-18 05:13:00	1471936708614963200	2021
1980	996153462554443782	2021-12-18 04:32:00	1471926372360941571	2021
1981	1468866253532327945	2021-12-18 02:59:00	1471902977489518592	2021
1982	1349702827065544712	2021-12-18 01:40:00	1471882915567271941	2021
1983	141519377	2021-12-18 01:35:00	1471881827967447040	2021
1984	326885379	2021-12-18 01:32:00	1471880924833157120	2021
1985	977546067330781186	2021-12-18 00:59:00	1471872749648117760	2021
1986	1057505954818875393	2021-12-18 00:56:00	1471872017867878405	2021
1987	1448528135759097859	2021-12-18 00:34:00	1471866324737728512	2021
1988	1441194197344612354	2021-12-17 23:45:00	1471854029357862914	2021
1989	1946374632	2021-12-17 23:38:00	1471852204512657414	2021
1990	1233888292166234112	2021-12-17 23:16:00	1471846835044364288	2021
1991	95770567	2021-12-17 22:54:00	1471841115599163394	2021
1992	87736698	2021-12-17 22:53:00	1471840966953025537	2021
1993	787133823230222336	2021-12-17 22:45:00	1471838931016876032	2021
1994	524031487	2021-12-17 22:32:00	1471835728485433344	2021
1995	1304278866152714240	2021-12-17 22:30:00	1471835282614161408	2021
1996	1224740538789707777	2021-12-17 22:18:00	1471832196428492802	2021
1997	1224740538789707777	2021-12-17 22:18:00	1471832113645498369	2021
1998	1224740538789707777	2021-12-17 22:14:00	1471831050011951109	2021
[truncated: 226,393+ more rows]
